# Supplementary material for: Can mindfulness mitigate the energy-depleting process and increase job resources to prevent burnout? A study on the mindfulness trait in the school context
Source: PLoS One. 2019 Apr 4;14(4):e0214935. doi: 10.1371/journal.pone.0214935 (PMC6448859; doi:10.1371/journal.pone.0214935)
Supplement: S2 File — (DAT) [file pone.0214935.s002.dat]

        236  3  3  3  4  2  9  9  9  5  5  4  0  3  3  6  0  3  6  0  0  4  5  0  5  5  5  5  5  5  5  5  5
        407  4  4  4  4  4  9  9  9  3  3  2  0  2  2  0  0  1  3  0  2  1  6  0  5  5  5  5  5  5  5  5  5
        992  4  4  4  4  3  9  9  9  5  5  5  0  2  3  0  0  5  5  0  5  1  6  0  5  5  5  5  5  5  5  5  5
        993  4  4  4  4  3  9  9  9  5  5  5  0  2  3  0  0  5  5  0  5  1  6  0  5  5  5  5  5  5  5  5  5
        409  3  3  4  4  4  9  9  9  6  6  6  0  0  6  0  0  6  6  0  0  5  6  0  5  4  5  4  5  5  5  4  5
        229  4  4  4  4  4  9  9  9  5  4  5  0  5  5  1  2  5  6  0  1  3  5  0  5  5  3  4  5  3  4  5  5
        383  3  3  3 99  4  9  9  9  5  5  6  5  5  6  5  6  5  6  5  6  6  5  6  2  2  2  2  3  2  3  3  3
        388  4  4  4  4  4  9  9  9  5  5  1  0  1  1  6  0  3  4  0  1  4  4 99  5  5  4  5  5  3  5  4  4
        815  4  4  2  4  4  8  9  9  6  6  6  6  6  6  0  1  1  0  0  1  6  5  0  3  3  3  5  5  5  4  5  4
        228  4  4  3  4  3  8  9  9  6  6  3  0 99  5  2  4  4  5  3  4  4  5  1  4  4  4  5  4  3  4  4  4
        856  3  3  3  3  3  8  9  9  6  6  6  0  5  5 99 99 99 99  0 99 99 99  5 99 99 99 99 99 99 99 99 99
        831  4  4  4  4  4  7  9  9  5  5  4  0  0  3  0  0  3  5  0  2  1  5  0  5  5  5  5  5  3  5  5  5
        472  4  4  3  4  4  8  9  8  1  2  6  0  0  1  0  0  0  0  0  0  0  6  1  5  5  3  4  4  5  5  5  5
        230  2  4  3  4  4  8  9  9  6  6  2  1  0  4  0  0  5  6  0  0  3  4  0  5  5  4  5  5  3  5  4  5
       1159  3  3  3  3  3  9  9  7  6  6  5  0  4  6  6  0  6  4  0  3  5  6  0  5  5  5  4  4  3  4  5  5
        975  3  3  3  3  2  9  9  7  3  5  3  1  1  3  2  0  3  3  0  2  4  4  0  4  5  3  4  3  3  4  5  4
        263  4  4  4  4  4  9  9  8  3  3  3  0  0  0  0  0  0  0  0  0  0  6  0  5  5  5  5  5  5  5  5  5
        875  4  4  3  4 99  7  9  8  5  6  4  0  4  2  6  4  0  2  0  2  0  4  0  5  5  3  3  5  4  5  5  5
       1147  4  4  4  4  4  9  9  8  5  5  4  2  2  4  0  1  4  4  0  2  0  4  0  5  5  4  4  4  4  4  4  4
        842  2  2  2  2  3  7  9  8  4  4  2  2  3  2  1  2  5  1  1  1  3  5  1  5  3  4  4  4  2  4  5  4
        884  3  3  3  3  3  9  8  8  5  5  5  0  0  1  6  0  0  3  0  5  0  5  0  4  4  4  4  4  3  4  3  4
        390  3  4  2  4  4  7  9  7  5  6  6  0  0  5  0  0  5  5  0  0  0  6  0  4  5  5  5  5  5  5  5  5
        391  4  4  3  4  4  7  8  9  5  5  0  0  0  3  0  0  0  1  0  0  2  5  0  5  5  5  5  4  5  5  5  5
        657  4  4  4  4  4  8  8  8  0  4  1  0  1  0  0  1  0  0  0  4  0  3  0  5  5  5  5  5  4  5  5  5
        405  4  4  3  4  4  9  9  7  0  4  5  0  0  3  3  3  0 99  0  3  3  6  0  5  5  5  5  3  4  5  5  5
        974  3  3  3  3  3  7  8  8  3  5  4  0  0  0  0  0  0  3  0  0  0  5  0  5  5  5  5  5  2  4  5  5
        804  4  3  4  4  3  8  8  8  1  2  0  0  0  0  0  0  0  0  0  0  0  6  0  4  5  5  4  5  5  5  4  4
        396  4  4  4  4  3  7  9  8  1  3  0  0  0  0  0  0  0  0  0  0  0  6  0  5  5  4  4  5  3  5  4  5
        805  3  4  4  4  4  8  9  9  4  5  6  0  3  5  6  0  1  4  0  2  4  4  0  5  5  5  4  5  1  4  5  5
        991  3  3  3  3  4  9  9  7  5  5  5  0  5  5  0  1  2  5  0  5  3  3  0  5  4  5  4  3  4  4  4  5
        812  3  4  3  4  3  9  8  9  3  3  4  0  1  2  2  0  3  2  0  1  1  1  0  4  4  4  4  4  4  4  4  4
        667  3  4  4  4  3  6  8  9  5  5  5  0  5  5  2  0  2  5  0  3  4  3  0  5  5  5  5  5  5  5  5  5
        395  4  4  4  4  3  7  9  7  4  5  3  0  0  1  0  0  0  3  0  0  0  6  0  5  5  5  5  5  5  5  4  5
        235  3  4  4  4  3  7  9  7  0  0  2  0  0  0  6  0  0  0  0  0  0  6  0  5  5  5  5  5  3  5  5  5
        477  3  3  3  3  3  8  8  8  5  5  4  0  5  4  0  1  3  3  0  1  3  5  3  5  5  5  5  4  3  5  5  5
        882  4  4  4  4  4  8  9  7  2  4  3  0  0  0  1  0  1  4  0  0  1  4  0  4  5  4  5  5  4  4  5  5
        226  3  4  2  4  4  8  9  5  5  6  3  0  1  6  1  1  3  3  0  2  4  6  0  5  4  5  3  5  4  4  5  5
       1088  4  4  4  3 99  7  9  8  3  3  3  0  0  3  0  0  3 99  0  1  1  5  0  5  5  4  4  5  2  4 99  5
        401  4  4  4  4  3  5  8  8  2  3  3  0  1  1  0  0  0  0  0  0  0  6  0  5  5  5  5  5  5  5  5  5
        266  4  4  4  4  4  5  8  9  3  1  0  0  1  1  0  0  1  3  0  1  1  6  0  5  5  5  5  5  4  5  5  5
        406  4  4  3  4  4  9  9  4  1  3  1  0  0  0  1  0  0  1  0  0  0  5  0  5  5  4  4  4  5  5  5  5
        402  4  4  4  4  4  9  9  8  3  2  1  0  0  1  0  0  0  0  0  0  4  5  0  4  5  5  5  5  3  4  5  5
        890  4  4  4  4  4  6  8  8  5  5  5  0  2  1  0  2  5  5  0  4  2  6  0  5  5  5  5  5  2  4  5  5
       1153  4  4  4  4  4  8  8  6  3  0  0  0  0  0  0  0  0  0  0  3  0  6  0  5  4  5  4  4  4  5  4  5
        670  3  4  3  4  3  6  8  8  4  4  3  0  1  5  0  0  1  0  0  1  5  5  3  5  5  4  4  4  3  4  4  5
        392  4  4  3  4  4  8  8  8  5  5  2  0  2  5  0  0  4  4  1  1  1  2  0  4  4  5  5  4  3  4  5  4
        851  4  4  4  4  4  8  8  8  1  1  0  0  0  0  0  0  0  5  0  0  0  6  0  5  5  5  5  5  3  5  5  5
        942  4  4  3  4  4  9  8  7  2  1  3  0  0  2  0  0  0  2  0  3  0  6  0  4  5  4  5  5  5  4  4  5
        675  2  2  3  3  2  6  8  7  5  5  6  0  3  3  0  0  3  6  0  3  3  6  3  5  5  5  4  4  2  5  5  5
       1137  4  4  4  4  4  7  8  8  4  5  2  1  1  2  4  0  0  0  0  0  0  5  0  5  5  4  4  5  4  4  4  4
        818  4  4  4  4  4  7  9  8  5  6  3  0  0  4  0 99  1  5  0  1  1  5  0  5  4  2  5  5  3  4  5  5
        870  3  3  3  3  3  7  5  8  5  5  1  0  0  1  0  1  0  5  0  1  1  6  6  4  4  4  4  4  2  4  3  3
        232  3  4  3  4  4  1  9  9  1  1  0  0  0  1 99  0  3 99 99  0  1  5  0  5  5  5  5  5  5  5  5  5
        231  3  3  3  3  3  2  9  8  5  6  1  0  5  4  0  4  1  0  0  2  0  6  0  5  5  5  5  5  5  5  5  5
        880  4  4  4  4  3  9  6  6  5  4  0  0  0  0  0  0  0  0  0  0  0  6  0  5  5  5  5  5  5  5  5  5
       1051  4  4  1  4  4  5  9  9  5  5  0  0  0  3  0  6  6  5  0  0  6  6  0  5  5  5  5  5  5  5  5  5
       1062  4  4  4  4  4  9  9  7  1  1  0  0  0  0  0  0  0  1  0  1  0  6  0  5  5  5  5  5  4  5  5  5
       1061  4  4  4  4  4  9  9  7  1  1  0  0  0  0  0  0  0  1  0  1  0  6  0  5  5  5  5  5  4  5  5  5
        891  4  4  4  4  4  2  9  9  0  4  0  0  0  0  0  0  0  5  0  0  0  6  0  5  5  5  5  5  3  5  5  5
        238  3  3  3  3  3  5  9  7  3  3  2  0  0  0  0  0  0  1  0  0  0  5  0  5  5  5  5  4  3  5  4  5
        979  3  4  2  4  4  5  8  9  5  5  4  0  1  2  0  0  1  5  0  5  1  6  1  5  5  5  5  5  3  4  4  5
        380  4  4  3  4  4  8  9  7  3  2  2  0  3  3  1  0  3  6  0  3  1  5  1  5  5  3  5  4  4  4  4  5
        839  4  4  4  4  3  8  8  8  1  3  1  0  1  0  0  0  4  3  3  1  1  1  0  4  4  5  5  4  4  5  4  4
        480  4  4  4  4  3  7  8  8  3  2  2  0  2  1  0  0  0  1  0  1  0  6  0  4  4  3  4  5  4  5  4  5
        677  4  4  4  4  4  5  9  8  5  3  4  0  3  5  0  0  1  4  0  4  1  3  0  5  5  4  4  4  3  5  4  4
       1092  4  4  4  4  4  7  8  7  3  4  6  1  2  3  0  1  1  4  0  2  1  5  1  4  4  4  5  4  4  4  4  4
       1155  4  3  2  4  4  9  9  7  4  6  6  1  3  4  3  6  6  6  2  2  5  5  0  4  3  4  4  4  4  4  4  4
        802  2  4  2  3  2  6  8  8  4  4  4  1  2  4  1  3  4  4  0  1  1  3  0  4  4  4  4  4  3  4  4  4
        933  4  4  4  4  4  9  9  9  3  5  1  3  2  3  3  3  1  5  1  3  3  2  1  4  5  4  4  3  2  4  4  4
        651  4  4  4  4  4  9  8  8  3  5  4  0  3  1  0  0  0  0  0  1  0  1  0  5  5  4  3  4  2  3  4  4
        980  4  4  3  4  4  6  8  8  4  4  3  2  4  1  4  2  1  1  3  3  0  4  1  4  4  3  3  4  2  3  4  3
        658  3  3  4  4  3  5  9  6  4  5  3  0  2  1  0  0  1  0  0  2  1  6  0  5  5  4  5  4  4  4 99  5
       1064  4  4  3  4  3  2  9  8  5  5  0  0  0  0  0  0  3  0  0  0  0  6  0  5  5  5  5  5  5  5  5  5
        849  4  4  4  3  4  5  9  6  3  3  3  0  1  1  0  0  1  3  0  0  0  6  0  5  5  4  5  5  4  5  5  5
        393  4  4  4  4  4  7  8  7  2  4  2  0  4  2  3  2  3  1  0  2  0  3  0  5  5  5  4  4  5  4  5  5
       1140  4  4  4  4 99  7  7  7  0  3  0  0  0  0  2  2  0  2  0  0  0  6  0  4  5  5  5  3  4  5  5  5
        671  4  4  3  4  3  5  7  8  2  4  3  0  0  0  0  0  2  3  0  1  0  6  0  4  5  5  5  5  3  5  4  5
        841  4  4  3  4  3  6  8  8  4  4  4  0  4  1  0  3  1  3  0  1  4  5  0  5  5  4  5  5  5  4  3  5
        785  4  4  4  4  4  7  8  8  5  5  4  0  5  5  0  0  1  6  0  4  4  5  0  5  5  5  5  5  3  5  4  4
        467  3  3  3  3  2  6  8  8  2  2  2  0  1  1  3  0  0  1  0  0  0  4  0  4  4  5  5  5  2  4  5  5
       1145  3  4  3  3  3  6  8  8  1  3  2  0  2  0  0  0  1  3  0  1  0  6  1  5  5  5  4  4  2  4  5  5
       1080  4  4  4  4  4  5  7  5  0  3  0  0  0  1  0  0  5 99  0  0  1  5  1  5  5  1  5  5 99  5  5  5
        373  4  4  3  4  4  9  8  8  0  0  0  0  1  1  0  0  6  6  0  1  1  6  0  5  5  5  5  5  5  5  5  5
        239  3  4  3  4  4  9  9  5  5  5  4  0  3  5  3  3  3  4  6  5  4  5  3  5  5  4  5  4  5  5  5  5
        682  4  4  4  4  2  5  7  8  2  2  2  0  0 99  0  0  0  0  0  0  0  4  0  5  5  5  5  5  3  5  5  5
        240  3  4  3  4  4  9  9  5  5  5  5  0  3  5  3  3  3  4  6  5  4  5  4  5  5  4  5  4  5  4  5  5
        283  3  4 99  3  3  6  8  8  3  5  5  0  3  3  5  3  3  2  0  3  2  4  1  5  5  4  5  4  5  5  5  4
        984  4  4  2  4  4  7  9  7  5  5  5  0 99  5  0  0  5 99  0  4  5  6  0  5  5  4  5  4  3  5  5  5
        237  4  4  4  4  4  6  7  6  0  1  3  0  1  0  0  0  1  1  0  1  0  6  0  5  5  5  4  4  3  5  5  5
        470  4  4  3  3  3  2  8  8  0  4  1  0  1  1  0  0  0  0  0  1  0  6  0  5  5  5  5  3  3  5  5  5
       1095  4  4  4  4  3  7  5  8  0  1  0  0  0  0  0  0  0  0  0  0  0  5  0  5  5  5  5  4  2  5  5  5
        258  4  4  4  4  4  2  8  8  2  3  1  0  1  2  0  0  1  1  0  1  1  3  3  5  5  4  5  3  3  5  5  5
        370  4  4  4  4  4  5  8  7  3  5  3  0  3  3  0  0  2  5  0  2  0  2  0  5  5  4  5  4  3  4  5  5
        460  4  4  4  4  3  7  8  7  1  1  1  0  0  1  0  0  1  0  0  0  0  5  0  5  5  5  4  4  4  4  4  5
        853  4  4  4  4  4  7  7  7  2  4  4  0  1  1  0  0  1  1  0  1  1  5  0  5  5  4  5  4  2  4  4  5
        249  4  4  4  4  4  5  8  6  0  2  2  0  0  0  0  0  0  0  0  0  0  1  1  4  4  5  4  4  5  4  4  3
        868  4  4  4  4  4  6  7  7  0  4  5  0  1  1  0  1  5  0  1  0  0  5  1  4  4  4  4  5  3  4  4  4
        788  3  4  3  4  3  7  7  6  3  5  5  0  2  3  0  0  6  3  0  3  3  6  0  4  4  4  4  4  3  4  4  4
        844  3  4  3  4  4  2  9  7  5  4  3  0  2  1  0  1  1  2  0  4  0  3  0  4  4  3  3  4  3  3  4  4
        683  4  4  4  4  4  5  5  9  0  1  0  0  1  0  0  0  3  3  0  0  0  6  0  5  5  5  5  5  5  5  5  5
        397  4  4  4  4  4  8  8  5  4  3  1  0  0  2  0  0  0  5  0  2  0  5  0  5  5  5  5  5  5  5  5  5
       1118  3  3  3  3  3  7  7  8  5  4  4  0  3  3  0  0  3  4  0  0  3 99  0  5  5  5  5  4  4  5  5  5
        494  3  4  4  3  3  9  7  5  1  5  3  1  1  3  1  0  1  1  0  1  0  6  0  5  5  5  5  5  3  5  5  5
        834  2  3  4  4  4  7  7  7  1  1  0  0  0  0  0  0  2  1  1  1  0  3  0  5  5  5  5  5  4  4  5  5
        843  4  4  4  4  4  5  8  8  1 99 99  0  0  1  0 99  3  3  0  3  1  6  0  5  5  5  5  5  4  5  4  5
        497  4  4  3  4  4  5  5  8  4  4  2  0  0  2  0  0  2  5  0  3  0  0  0  5  5  5  5  4  2  5  5  5
        887  3  3  3  3  3  8  7  7  1  1  1  0  0  1  0  1  3  3  0  0  3  5  3  5  5  4  5  4  4  5  4  5
        672  3  3  3  3  2  5  7  9  5  4  4  0  1  1  0  0  1  2  0  1  0  5  0  4  5  4  4  4  4  5  5  5
        803  4  4  4  4  4  7  8  8  3  5  3  0  0  2  0  0  0  2  0  0  0  5  0  4  5  5  5  4  4  4  4  5
        783  4  4  4  4  4  6  6  6  4  4  4  0  1  3  4  0  0  2  0  0  0  4  0  4  5  2  5  5  4  5  4  5
        678  4  4  4  3  3  7  7  7  3  4  4  0  0  1  0  0  1  1  0  1  0  4  0  4  3  4  5  5  4  5  5  4
        872  4  4  4  4  4  7  8  9  3  4  5  3  2  3  3  2  3  3  0  2  1  5  0  5  5  4  4  4  4  5  4  4
        864  4  4  4  4  4  4  9  5  2  2  1  0  3  1  3  0  0  1  0  1  1  6  0  5  4  4  4  5  4  4  4  4
        833  4  4  4  4  4  7  7  7  1  1  0  0  0  0  0  0 99  1  1  1  0  3  0  4  4  4  4  4  4  4  4  4
        784  4  4  2  4  3  7  8  7  3  3  1  1  1  1  1  1  4  4  0  1  1  5  0  4  4  4  5  4  3  4  4  4
        893  3  3  3  3  3  6  8  5  5  1  2  0  0  1  1  1  0  1  0  0  0  6  0  4  4  4  4  4  3  4  4  4
        801  4  4  3  4  2  5  7  6  6  6  3  0  2  3  0  0  0  2  0  0  5  4  0  4  4  3  4  4  4  3  4  4
        498  4  3  3  3  3  7  7  7  5  4  3  0  3  4  1  2  4  3  1  3  2  3  1  4  4  4  3  3  3  4  4  4
        384  4  4  3  4  4  8  7  6  4  6  5  0  0  0  0  0  0  0  0  0  3  4  0  3  3  2  2  4  5  4  4  4
        679  3  4 99  4 99  8  7  7  4  5  3  0  5  2  0  0  1  4  0  5  1  1  1  4  4 99  4  4  3  4 99 99
        821  4  4  3  4  4  4  9  7  4  3  1  0  3  2  0  0  1  4  0  2  1  5  0  5  5  4  5  5  5  5  5  5
        245  4  4  4  4  4  6  8  3  1  4  1  0  1  0  6  0  3  5  0  0  0  6  0  5  5  4  5  5  5  4  5  5
        253  4  4  4  4  4  5  7  7  2  4  1  0  1  1  0  1  0  1  0  0  0  5  0  4  4  5  5  5  4  5  5  5
       1152  4  4  3  4  3  6  4  8  2  5  2  0  0  0  0  0  0  0  0  0  0  6  0  5  5  5  5  4  4  4  5  5
        879  3  3  2  3  3  7  7  7  1  1  1 99  0  1  3  3  3  3  0  0  3  5  3  5  5  4  5  4  4  5  4  5
        225  4  4  4  4  3  8  8  8  1  5  2  0  2  2  0  0  0  0  0  1  0  3  0  5  5  5  4  5  3  5  4  5
        403  3  3  3  3  3  4  7  7  3  5  3  2  4  5  2  2  1  2  1  2  1  4  1  5  5  5  5  4  4  5  4  4
        773  4  4  4  4  4  7  7  7  3  3  3  0  3  3  0  0  0  1  0  1  0  6  1  5  5  4  5  3  4  5  4  5
        676  4  4  4  4  3  2  7  7  1  0  1  0  0  0  0  0  0  0  0  0  0  4  0  5  5  4  4  5  4  4  5  4
       1108  4  4  3  4  4  5  6  6  2  4  1  0  0  1  0  0  1  0  0  0  0  6  1  4  4  4  5  4  3  5  5  5
       1055  4  4  3  4  3  7  8  8  4  2  1  0  1  1  0  1  1  1  0  1  1  3  1  5  5  4  4  4  4  5  4  4
        814  3  4  3  4  4  6  6  8  2  1  1  0  1  5  0  1  1  2  0  1  1  5  0  5  5  4  5  5  3  4  4  4
        661  4  4  4  4  4  7  5  7  5  5  2  0  0  3  1  0  3  2  0  1  3  5  1  4  4  5  4  5  1  4  4  5
        840  4  4  3  4  4  4  8  8  3  3  1  1  3  3  3  4  5  5 99  1  1  5  1  4  4  4  4  4  4  4  4  4
        481  3  3  2  3  2  4  8  8  5  5  3  0  2  4  0  0  3  4  0  1  2  4  0  4  4  4  4  4  4  4  4  4
       1117  4  4  4  4  3  7  7  7  5  5  5  1  5  6  6  1  0  5  0  3  5  5  0  4  4  4  4  3  3  4  4  4
        874  3  1  3  3  3  7  7  6  4  5  4  4  5  4  4  4  5  5  4  4  5  5  4  4  3  4  4  3  2  2  3  4
        222  4  4  4  4  4  7  7  7  6  6  5 99  2  3  0  0  3  3  0  0  3  6  0  4  2  2  3  3  4  3  3  3
        652  4  4  3  3  4  5  5  8  4  4  1  0  3  1  1  0  2  5  0  1  0  6  1  5  5  5  5  4  5  5  5  5
        811  4  4  4  4  4  5  7  7  1  1  0  0  1  1  0  0  0  2  0  3  0  3  0  5  5  5  5  5  4  5  5  5
       1100  4  4  1  4  4  3  7  7  3  4  1  0  1  1  1  0  4  2  0  0  5  6  1  5  5  5  5  5  3  5  5  5
        939  4  4  3  3 99  2  7  7 99  1  1  0 99  1  0  0  0  6  0  0  5  6  0  5  5  4  4  5  4  5  5  5
        224  4  4  4  4  3  7  8  8  1  5  2  0  2  2  0  0  0  0  0  0  0  3  0  5  5  5  5  5  3  5  4  5
       1085  4  4  3  4  4  3  9  4  3  4  5  0  0  3  0  0 99 99  0  1  3 99  0  5  5  5  5  5  4  4  4  5
        817  4  4  3  4  4  7  7  6  3  2  1  0  1  0  0  0 99  1  0  0  0  2  0  4  4  4  5  5  4  5  5  5
        684  4  4  3  4  3  3  8  8  1  3  0  0  1  1  4  1  0  2  0  1  0  3  0  5  5  4  5  4  4  4  3  5
        792  4  4  3  4  3  7  5  7  3  4  5  0  1  0  0  0  1  2  0  1  1  3  0  5  5  4  4  4  4  4  5  4
        476  3  3  3  3  3  7  7  6  4  4  3  1  3  3  1  2  4  3  1  1  4  4  3  4  4  4  4  4  3  4  4  4
        866  4  4  4  4  4  6  8  2  4  3  2  0  1  4  0  0  3  3  0  1  1 99  0  5  5  5  5  5  5  5  5  5
        668  4  4  3  4  4  4  8  4  5  6  3  0  2  3  6  1  3  6  0  2  3  5  0  5  5  5  5  4  5  5  5  5
        869  3  3  3  3  3  2  7  7  1  1  1  0  0  1  6  0  0  1  0  0  0  6  0  5  5  5  4  4  5  5  5  5
        243  4  4  4  4  4  8  7  7  1  3  3  0  1  1  0  0  1  2  0  1  0  5  0  5  5  5  5  5  5  4  4  5
       1109  4  4  4  4  4  9  9  1  1  1  1  0  0  3  0  0  0  0  0  0  0  6  0  5  5  5  4  3  3  5  5  5
        484  4  4  4  4  4  4  6  7  1  5  4  0  1  2  0  0  1  2  0  2  1  6  1  4  5  4  4  5  4  4  5  5
       1054  3  3  3  3  3  6  8  6  3  3  3  3  3  3  6  0  3  1  0  6  0  5  1  5  5  5  3  5  4  4  4  5
        261  3  2  3  4  3  8  9  5  5  4  3  0  0  0  0  0  3  3  0  3  3  5  2  5  5  3  4  4  4  4  5  5
       1056  4  4  4  4  4  6  8  7  1  3  2  0  0  2  0  1  1  5  0  1  0  4  0  5  5  4  4  4  4  5  4  4
       1065  3  3  2  3  4  8  8  5  4  5  3  0  1  3  0  0  5  3  1  1  3  3  0  5  5  4  4  4  4  5  4  4
        770  4  4  3  4  4  7  8  7  3  1  1  0  0  0  5  0  0  5  1  4  0  4  0  4  5  3  4  4  3  4  4  5
        246  4  3  4  3  3  7  7  8  1  4  3  3  3  3  0  0  2  1  1  1  1 99  0  4  4  4  3  4  3  4  3  4
        244  4  4  4  3  4  9  9  6  1  1  0  0  0  0  0  0  0  1  0  0  0  6  0  5  5  5  5  5  5  5  5  5
        940  4  4  4  4  3  8  8  6  1  3  1  0  1  1  1  0  4  1  0  1  1  6  0  5  5  5  5  5  4  5  5  5
        493  4  3  3  4  4  5  8  8  1  1  1  0  0  1  0  0  1  5  0  0  0  6  1  5  5  5  5  5  5  4  5  5
       1106  4  4  4  4  4  8  8  5  0  1  1  0  1  0  0  0  1  3  0  2  0 99  0  5  5  5  5  5  3  5  5  5
       1105  4  4  3  3  4  6  7  8  2  2  2  1  0  0  0  0  0  0  0  0  0  4  0  5  5  4  5  5  3  5  5  5
        988  4  4  3  4  4  8  8  2  3  3  4  0  0  1  0  0  0  1  0  0  1  6  0  5  5  4  5  4  5  4  4  5
        832  3  3  3  3  3  7  7  6  3  3  3  0  3  3  0  0  3  3  0  3  2  5  0  5  5  5  4  5  4  4  4  5
        989  4  4  3  4  3  3  8  7  6  6  4  0  3  3  0  0  2  2  0  1  5  5  2  5  5  4  5  5  3  5  4  4
       1160  4  4  4  4  4  6  6  7  1  3  1  0  2  1  1  1  1  2  0  1  1  2  0  5  5  3  4  5  4  4  4  5
        775  4  4  3  4  4  9  3  5  3  3  5  0  1  3  3  3  3  3  0  3  3  3  0  5  5  4  5  5  3  3  4  4
        382  3  4  3  2  4  7  8  7  2  4  1  0  1  1  1  0  2  3  0  0  2  4  0  4  4  4  3  4  4  5  4  5
        943  4  4  3  4  4  6  6  7  4  3  2  2  3  4  1  1  3  3 99  2  3  5  1  4  5  4  4  4  4  4  4  4
        937  3  3  2  4  4  6  8  5  1  2  2  1  5  2  1  2  1  2  2  2  1  2  1  3  4  4  4  5  4  4  4  4
        489  4  4  4  4  4  6  7  5  2  3  1  0  2  1  0  0  1  3  0  1  0  4  1  4  4  4  4  4  3  4  4  4
       1083  4  4  3  3  3  4  7  5  4  2  4  0  5  4  0  4  1  5  0  1  1  5  0  4  4  3  4  5  4  4  4  3
       1066  4  4  4  3  3  2  8  7  5  4  1  0  0  4  0  5  3  4  0  2  4  5  0  3  4  4  4  3  3  3  4  4
        268  4  4  4  4  3  5  9  3  0  1  3  0  0  3  0  0  0  3 99  2  2  1  1  4  4  3  4  5  4  4 99  5
       1144  3  4  4  4  4  1  1  9  4  4  0  0  0  0  0  0  0  4  0  0  0  6  0  4  5  5  5  5  5  5  5  5
        782  4  4  4  4  4  6  8  8  2  6  3  0  1  1  0  0  1  1  0  0  0  6  0  5  5  4  5  5  5  5  5  5
        938  4  4  4  4  4  9  5  5  6  6  0  0  0  2  5  0  0  6  0  0  0  6  0  5  5  5  5  4  5  5  5  5
        850  3  4  4  4  3  5  5  6  3  4  0  0  0  1  0  0  0  1  0  1  1  1  0  5  5  5  5  5  4  5  5  5
        828  4  4  4  4  4  7  7  7  1  2  2  0  2  2  0  0  1  1  0  1  1  6  0  5  5  5  5  5  4  4  4  5
        368  4  4  4  4  4  9  9  5  1  1  1  0  1  0  2  0  0  1  1  1  0  6  0  4  5  4  4  5  4  4  5  5
        256  4  4  4  4  3  4  8  5  4  3  2  0  0  1  0  0  1  1  0  0  0  4  0  5  5  4  4  5  3  5  4  5
        981  4  4  3  4  4  8  8  2  3  4  3  0  0  1  0  0  0  1  0  0  1  6  0  5  5  4  5  4  4  4  4  5
        234  4  4  4  4  4  4  8  7  1  0  0  0  0  0  0  1  0  0  0  0  0  5  0  5  5  5  5  5  4  5  1  5
        210  3  3  3  3  3  9  4  4  1  6  1  1  1  1  0  0  1  6  1  5  0  5  0  5  5  3  4  4  5  5  4  4
       1112  4  4  3  4  4  4  7  7  1  5  4  0  0  0  0  0  2  3  1  0  2  3  2  5  5  4  4  5  4  4  3  4
        825  3  3  4  4  4  3  7  6  1  1  0  1  1  0  1  1  1  0  0  0  0  6  1  4  4  4  4  4  3  4  4  4
       1081  4  4  4  4  2  6  7  2  3  1  0  0  1  0  6  0  0  0  0  0  0  6  0  5  5  5  5  5  5  5  5  5
        816  4  4  4  4  3  3  7  6  1  2  1  0  0  1  6  0  0  0  0  0  1  5  0  5  5  5  5  5  5  5  5  5
        387  3  4  4  4  3  8  7  6  3  1  0  0  0  0  0  0  0  0  6  0  0  6  0  5  5  5  5  5  5  5  5  5
        386  4  4  4  4  3  8  9  6  1  2  1  0  1  0  0  0  0  1  0  0  0  6  0  5  5  5  5  5  5  5  5  5
       1097  4  4  3  4  4  5  8  8  5  3  0  0  0  1  0  0  0  0  0  1  0  6  0  5  5  5  5  5  4  5  5  5
        934  4  4  4  3  4  1  3  8  3  5  0  0  0  0  0  0  0  0  0  0  0  5  0  5  5  5  4  4  5  5  5  5
        666  4  4  4  4  4  5  8  5  2  2  2  0  0  0  6  0  0  5  0  0  0  6  0  3  5  4  5  5  4  5  5  5
        885  4  4  4  4  4  7  7  7  4  4  4  0  4  2  6  1  5  5  0  1  4  6  0  5  5  4  5  4  4  5  4  5
       1148  3  3  3  3  3  7  7  4  3  1  0  0  0  1  0  0  0  1  0  1  0  6  0  5  5  4  5  4  4  5  4  4
        976  4  4  4  4  4  9  6  6  1  5  0  0  0  0  0  0  0  0  0  0  0  6  0  4  4  4  4  4  4  5  5  5
        772  3  3  2  3  3  6  8  3  3  4  3  1  1  3  0  1  0  1  0  1  0  5  0  4  4  5  4  4  5  4  4  5
        987  3  3  3  3  3  6  7  7  2  2  1  0  1  1  0  0  2  2  0  2  0  4  0  4  5  4  4  4  3  5  4  4
        790  4  4  4  4  4  7  6  5  0  0  0  0  0  0  0  0  0  5  0  0  0  6  0  5  5  5  5  5  5  5  5  5
       1094  4  4  3  4  4  8  8  5  3  3  2  0  0  3  0  0  0  3  0  0  0  5  0  5  5  5  5  5  5  5  5  5
       1079  4  4  3  4  4  8  8  5  3  3  2  0  0  3  0  0  0  3  0  0  0  5  0  5  5  5  5  5  5  5  5  5
        221  3  3  3  3  3  6  8  6  1  2  0  0  1  1  0  0  1  1  0  1  0  5  1  5  5  5  5  4  4  5  5  5
        378  2  2  2  2  2  7  4  7  3  1  1  0  0  1  0  0  0  0  0  0  0  3  0  5  5  5  5  5  3  5  5  5
        474  4  4  4  4  4  5  9  2  2  3  0  0  0  0  0  1  1  0  0  0  0  6  4  5  5  5  5  4  5  5  4  5
        990  3  3  3  4  3  5  9  3  5  5  1  0  3  1  0  0  6  2  0  2  0  6  0  5  5  5  5  4  4  4  4  5
       1156  4  3  3  4 99  6  7  6  3  3  2  1  2  2  0  0  1  3  1  2  0  5  1  5  5  5  4  4  4  4  4  5
        206  4  4  4  4  4  7  9  9 99 99 99 99 99 99 99 99 99 99 99 99 99 99 99  4  5  5  4  4  3  5  4  5
        411  4  4  3  4  3  5  5  5  3  3  0  0  0  1  0  0  0  0  0  0  0  0  0  5  5  5  5  5  5  5  5  5
       1052  4  4  4  4  4  6  7  5  1  1  0  0  0  0  0  0  0  1  0  0  0  6  0  5  5  5  5  5  5  5  5  5
        479  4  4  3  4  4  7  5  7  1  1  1  0  1  2  0  0  1  2  0  1  0  6  0  5  5  5  5  5  5  5  5  5
        871  3  3  3  4  4  1  8  5  5  6  0  0  0  0  0  0  0  2  0  0  0  6  0  5  5  5  5  5  4  5  5  5
        883  4  4  4  4  4  4  5  7  3  4  3  0  1  0  1  0  0  0  0  0  0  5  0  5  5  5  5  5  4  5  4  5
        793  4  4  4  3  3  6  2  3  1  5  2  0  5  0  0  0  5  0  0  1  1  6  0  5  5  5  5  5  5  4  4  4
        469  4  4  4  4  4  6  7  3  3  4  0  0  1  0  0  1  2  2  0  1  3  5  5  4  5  4  4  5  4  5  5  5
        982  4  4  3  4  4  8  8  2  3  4  4  0 99  1  0  0  0  1  0  0  1  6  0  5  5  4  5  4  5  4  4  5
       1107  4  4  4  4  4  4  5  5  4  4  1  0  2  2  1  1 99  2  0  1  0  6  0  5  5  5  4  5  4  4  4  4
        807  4  4  4  4  4  6  6  6  3  4  2  2  2  4  0  0  3  5  0  1  1  4  1  5  5  4  4  4  4  4  4  4
        674  4  4  3  4  4  3  5  7  1  3  1  0  1  1  0  0  0  0  0  0  0  3  0  4  5  4  4  5  3  4  4  4
       1099  3  4  4  4  3  4  6  8  1  3  3  1  1  0  0  0  1  1  1  1  1  5  1  5  5  4  4  5  2  4  4  4
        369  4  4  2  4  4  6  7  3  2  2  2  0  3  3  3  3  1  1  6  3  1  4  1  4  3  4  4  4  4  4  4  4
        889  4  4  3  4  4  7  7  3  2  3  3  3  3  3  0  0  2  4  0  1  1  3  0  4  4  3  4  4  5  4  3  4
        865  4  4  4  4  4  7  7  2  1  3  1  0  1  0  0  0  1  1  0  1  0  6  0  5  5  5  5  5  5  5  5  5
       1057  3  3  2  3  3  5  8  4  2  2  1  0  1  1  0  0  1  4  0  0  0  4  0  5  5  4  5  5  5  4  5  5
        848  4  4  4  3  3  7  7  2  2  2  2  0  1  1  0  0  2  2  0  2  1  5  0  5  5  5  5  4  5  4  5  5
        888  4  4  4  4  4  5  4  6  1  2  1  0  1  1  0  0  0  0  0  1  0  6  0  4  5  4  5  5  5  5  4  4
        810  4  4  4  4  4  3  6  5  1  3  1  2  1  1  0  0  1  1  0  1  1 99  0  5  5  4  4  4  5  4  5  4
        983  4  4  3  4  4  6  7  6  3  5  3  0  3  3  5  3  4  6  0  3  3  5  0  5  5  4  5  4  2  5  4  4
        465  4  4  4  4  4  4  6  6  1  2  1  1  1  1  0  0  1  1  0  1  1  4  1  4  4  4  4  4  3  4  4  4
       1101  4  4  3  4  4  7  6  6  2  5  4  1  2  1  0  0  2  3  0  1  1  5  1  4  5  3  4  4  3  4  4  4
        822  3  3  3  3  3  4  6  5  3  4  2  1  2  3  0  0  3  4  1  1  2  6  1  5  5  5  5  5  5  5  5  5
        372  4  4  4  4  1  5  5  3  0  0  0  0  0  0  0  0  0  0  0  0  0  6  0  5  5  5  5  5  4  5  5  5
        826  4  4  3  3  3  4  7  4  2  5  3  0  2  1  0  0  1  1  0  1  1  3  0  5  5  5  5  5  4  5  5  5
        861  3  3  3  3  3  8  8  4  3  3  2  0  0  3  0  0  1 99  0  0  2  6  0  5  5  5  5  5  4  5  5  5
        413  4  4  4  4  3  5  7  4  1  1  0  0  0  1  0  0  0  1  0  0  1  6  0  5  5  5  5  4  4  5  5  5
        259  4  4  4  4  4  7  7  7  3  2  0  0  0  0  0  0  0  0  0  0  0  6  0  5  5  5  5  4  4  5  5  5
       1116  4  4  4  4  4  3  7  8  0  4  0  0  0  0  0  0  0  0  0  0  0  5  0  5  5  5  5  4  3  5  5  5
        789  4  4  4  4  3  5  7  5  2  1  1  0  0  1  0  0  0  6  0  0  0  6  1  5  4  5  5  5  4  5  4  5
       1087  4  3  4  4  4  2  7  2  1  3  0  0  1  1  0  0  1  1  0  1  1  5  0  5  5  5  5  5  3  5  4  5
       1063  4  4  4  4  4  1  9  4  4  1  1  6  0  1  0  0  6  6  0  0  4 99  0  5  4  4  5  5  3  5  5  5
        945  4  4  4  4  4  8  8  1  1  1  0  0  0  1  0  0  0  1  0  0  0  3  0  5  5  5  4  4  4  4  5  5
        794  4  4  4  4  4  7  6  8  3  3  1  0  0  1  0  0  0  1  0  1  1  5  0  5  5  4  4  3  4  5  5  5
        829  4  4  4  4  4  4  7  4  2  1  0  0  0  0  0  0  0  1  0  1  1  5  0  5  5  4  4  4  2  4  5  5
        466  3  3  3  3  3  5  7  7  4  4  4  0  4  3  3  3  3  4  0  2  3  5  0  5  5  4  4  3  3  4  4  5
        262  4  3  3  3  2  4  5  6  5  5  4  0  2  4  0  0  3  3  0  1  2  4  0  4  4  4  4  4  4  4  4  4
        813  4  4  4  4  4  7  7  8  5  5  1  0  1  1  0  0  1  1  0  1  0  6  1  5  5  4  5  5  5  5  5  5
        220  4  4  4  4  4  7  7  3  0  0  2  0  2  0  0  0  0  5  0  2  2  5  0  5  5  5  5  5  4  5  5  5
        852  4  4  3  4  4  7  9  4 99 99 99  0  0  3  0  0  2  6  0  0  1  3  0  5  5  5  4  5  4  5  5  5
        824  4  4  3  4  4  1  8  6  1  3  1  1  2  3  0  0  2  3  0  1  1  6  1  5  5  5  5  5  4  5  5  4
       1113  4  4  3  4  4  5  5  3  1  3  3  0  0  0  0  0  1  0  0  1  0  6  1  4  5  4  4  4  5  5  5  5
       1104  4  4  4  3  3  7  5  4  1  4  4  0  1  1  0  0  1  5  1  1  1  5  1  5  5  4  5  4  4  4  5  5
        374  4  4  4  4  4  2  4  6  0  3  0  1  1  0  0  0  1  1  0  0  0  5  0  4  4  4  5  5  5  4  4  5
        776  4  3  4  4  3  3  3  5  0  1  1  0  1  0  0  0  0  0  0  1  0  6  0  5  5  4  5  4  4  5  4  4
        242  4  3  3  3  3  5  5  4  2  2  3  0  1  4  1  0  1  1  0  0  1  1  0  5  5  4  5  4  3  4  5  4
       1096  3  3  3  3  3  1  4  6  5  4  0  0  0  0  0  0  0  0  0  0  0  6  0  4  5  4  4  5  3  4  4  4
        798  3  3  3  3  2  4  4  5  3  6  4  2  0  3  0  3  5  5  2  1  6  6  6  4  3  3  3  3  3  4  3  3
        399  4  4  4  4  4  3  3  3  1  1  1  0  1  1  0  0  1  1  0  1  1  5  0  5  5  5  5  5  5  5  5  5
        410  4  3  3  3  3  4  4  6  3  0  6  0  6  6  0  4  0  0  0  5  0  0  1  5  5  5  5  5  5  5  5  5
        412  4  4  4  4  4  9  9  2  3  3  0  0  3  3  0  0  0  6  0  0  0  5  0  5  5  5  5  5  5  5  5  5
       1098  4  4  4  4  4  8  6  3  3  2  3  0  2  2  0  0  0  1  0  0  1  5  0  5  4  5  5  5  4  4  4  4
        375 99 99 99 99 99  7  5  4  4  5  5  0  1  2  0  0 99  1  5  1  3  5  0  5  5  4  5  5  5  5  5  5
       1089  4  4  2  4  4  9  9  1  1  5  0  0  5  0  6  6  6  6  0 99  0  0  0  5  5  5  4  5  5  5  5  5
        377  4  4  4  4  4  9  9  3  6  5  0  0  0  0  0  0  2  0  0  0  0  6  0  5  5  5  5  5  5  4  5  5
       1091  4  4  4  4  3  5  3  3  3  3  3  0  0  0  0  0  0  0  0  1  0  6  0  4  5  5  5  5  4  5  5  5
        799  4  4  4  4  4  4  5  7  1  0  0  0  0  0  6  0  0  0  0  1  0  6  0  5  5  5  5  5  3  5  5  5
        780  4  4  4  4  4  5  5  5  3  3  3  0  0  1  0  0  0 99  0  0  0  6  0  4  4  4  5  5  4  5  5  5
        473  4  4  4  4  4  3  5  5  3  3  1  0  0  3  0  0  2  5  0  0  0  6  0  5  5  5  4  5  3  5  5  4
       1146  4  4  4  4  4  1  5  6  5  1  0  0  0  5  6  6  5  5  0  5  5  6  0  4  5  4  5  5  5  3  4  5
        379  3  3  3  3  2  5  5  5  3  3  0  0  0  3 99  3  0  1  1  0  0  1  0  4  4  5  4  4  4  5  4  5
        892  3  4  4  4  4  5  5  5  3  3  0  0  0  0  0  0  0  0  0  0  0  6  0  3  5  5  3  5  3  5  2  5
        662  3  3  3  3  3  5  5  5  1  1  1  1  1  1  1  1  1  1  1  1  1  1  1  4  4  4  4  4  4  4  4  4
       1086  3  3  3  3  3  5  5  5 99 99 99 99 99 99 99 99 99 99 99 99 99 99 99  5  4  4  2  4  4  4  4  4
       1143  3  3  3  3  3  3  7  4  5  5  1  0  3  4  0  0  4  5  0  5  3  2  2  5  5  3  4  3  3  4  4  4
        977  3  3  3  3  3  1  1  7  3  5  0  0  0  0  0  0  0  6  0  0  0  6  0  3  4  4  4  3  4  4  3  4
       1053  3  3  3  3  3  3  3  3  2  1  3  3  1  1  4  4  1  1  3  1  1  3  0  4  3  4  4  3  3  4  3  4
        876  3  3  3  3  3  5  5  5  0  0  0  0  0  0  0  0  0  0  0  0  0  0  0  3  3  3  3  3  3  3  3  3
        664  3  3  3  4  3  5  5  5  0  4  3  3  3  5  3  1 99 99 99 99 99 99 99  5  5  2  2  2  2  4  2  2
        475  3  3  2  3  3  1  5  5  0  2  3  0  1  0  0  0  0  0  0  0  0  6  0  5  5  5  5  5  5  5  5  5
        867  4  4  3  3  3  1  7  5  1  3  1  0  1  1  0  0  1  1  0  0  0  6  0  5  5  5  5  5  4  5  5  5
        847  4  4  4  4  4  7  6  1  1  2  2  0  0  0  0  0  0  0  1  0  0  5  0  5  5  4  5  5  4  4  5  5
        468  3  2  3  4  3  5  5  5  2  1  2  0  2  1  5  1  1  1  1  2  1  5  0  4  5  5  4  5  4  5  4  5
        665  3  3  3  3  3  3  4  5  2  5  2  0  1  1  0  0  1  6  0  1  1  6  0  4  4  4  4  5  4  5  5  5
        873  4  4  4  4  3  5  3  6  3  2  1  0  1  0  0  0  0  4  0  0  0  6  0  4  5  5  4  4  4  4  5  5
        796  3  3  3  4  3  1  7  3  5  5  1  0  0  3  3  0  2  4  0  0  0  6  0  5  5  5  5  5  3  5  1  5
        862  4  4  4  4  4  9  2  9  5  5  5  0  5  5  0  0  5  6  0  0  3  6  0  5  4  4  4  3  3  4  5  4
        654  4  3  3  3  3  4  3  6  3  5  4  0  3  5  3  6  3  3  0  2  4  6  0  4  4  4  4  4  3  4  4  4
        655  4  3  3  3  3  4  3  6  3  5  4  0  3  5  3  5  3  3  0  2  4  6  0  4  4  4  4  4  3  4  4  4
       1060  3  4  3  3  3  4  6  3  3  2  2  0  1  0  0  0  0  1  0  0  6  6  0  5  5  5  5  5  5  5  5  5
        656  4  4  4  4  4  2  7  5  0  0  0  0  0  0  0  0  0  0  0  0  0  6  0  5  5  4  5  5  5  5  5  5
        786  4  4  4  4  4  1  5  1  0  0  0  0  0  0  0  0  0  0  0  0  0  6  3  5  5  5  5  5  4  5  5  5
        820  3  4  4  4  4  4  4  4  1  2  1  0  1  1  1  0  1  1  0  1  0  5  0  5  5  5  5  5  4  5  5  5
        791  3  3  3  3  3  8  8  2  3  3  3  0  0  3  0  0  1  2  0  0  2  6  0  5  5  5  5  5  4  5  5  5
        978  4  4  4  4  4  3  4  6  1  2  0  0  1  1  0  0  1  1  0  1  1  6  0  5  5  5  5  5  4  5  4  5
        394  4  4  4  4  4  2  4  4  1  4  0  0  0  0  0  0  0  1  0  0  0  1  0  4  5  5  4  5  4  5  5  5
        673  4  4  4  4  4  4  3  4  1  4  3  0  0  0  0  0  0  3  0  1  0  6  1  4  5  4  4  5  4  5  5  5
        408  4  4  3  4  4  3  4  8  5  5  3  0  0  3 99  0  1  3  0  1  0  6  0  4  5  4  4  5  5  5  4  5
        653  4  4  4  4 99  4  7  4  2  3  5  0  5  0  0  0  0  1  0  0  0  6  0  4  4  5  5  4  4  5  4  5
        482  4  4  3  4  4  2  3  3  2  1  0  0  1  1  0  1  1  1  1  1  1  5  5  5  5  5  4  4  3  5  4  5
        830  4  4  4  4  3  3  4  4  3  5  5  0  1  3  0  1  2  3  1  3  3  1  1  5  5  5  5  4  3  4  4  4
        835  4  4  4  3  3  4  5  4  1  1  0  0  0  0  1  0  0  0  0  0  0  6  0  5  5  5  5  5  5  5  5  5
        886  4  4  4  3  4  5  5  1  3  3  2  0  0  1  0  0  2  1  0  0  1  6  0  5  5  5  4  5  5  5  5  5
        778  3  3  3  3  3  4  5  4  5  5  3  0  3  5  0  0  3  3  0  3  3  6  3  4  5  4  4  5  4  5  4  5
       1058  4  4  4  4  4  2  3  2  1  1  2  0  0  1  1  1  0  1  0  1  0  6  0 99 99 99  5  5  5  5 99  5
        381  4  4  3  4  4  3  5  5  3  3  1  0  0  1  0 99 99 99  0  1  0 99  0  4  5  3  4  5  3 99  5  5
        400  4  4  3  4  4  9  9  1  2  4  3  0  1  1  0  0  1  3  0  0  2  6  0  5  5  5  5  5  5  5  5  5
        827  3  3  3  3  3  2  7  7  2  2  2  0  1  1  0  0  1  4  0  1  1  4  0  5  5  5  5  4  4  5  4  5
        223  4  4  4  4  4  2  4  2  0  1  1  0  0  0  0  0  0  0  0  0  0  6  0  4  5  5  5  4  3  5  4  5
       1154  4  4  4  4  4  2  3  4  3  2  2  0  1  0  0  0  0  4  0  0  0  6  1  5  4  5  4  4  5  5  4  4
       1110  3  4  4  4  4  9  3  5  3  3  3  0  4  1  1  0  1  3  0  2  0  3  0  4  5  5  4  3  4  5  5  4
        478  3  3  2  3  3  3  2  8  3  4  2  0  1  2  0  0  2  2  0  1  2  3  1  4  4  4  4  4  2  4  4  4
        931  3  3  4  4  2  5  5  5 99 99 99 99 99 99 99 99 99 99 99 99 99 99 99  5  5  5  5  5  4  4  5  5
       1084  4  4  4  4  4  3  3  3  2  2  2  0  0  0  0  0  0  0  0  0  0  4  0  5  5  5  5  5  3  4  5  5
        819  4  4  4  4  4  5  7  6  1  2  1  1  0  0  0  0  1  1  0  0  1  6  0  4  5  5  5  5  3  4  5  5
        809  4  4  4  4  4  2  3  4  1  2  1  1  1  0  0  3  1  1  0  0  0  6  0  5  4  4  4  4  3  4  4  4
        485  2  4  2  4  4  3  2  5  2  1  5  0  2  2  4  4  3  3  0  2  2  2  0  2  4  4  4  4  3  4  4  4
       1067  4  4  4  4  4  7  1  1  1  0  0  0  0  0  0  0  0  0  0  0  0  6  0  5  5  5  5  5  5  5  5  5
        797  3  4  4  4  3  2  8  2  0  1  0  0  0  0  6  0  0  0  0  0  0  5  0  5  5  5  5  5  5  5  5  5
        985  4  4  4 99  3  5  5  3  0  1  0  0  0  0  0  0  0  0  0  1  0  6  0  5  5  5  5  5  5  5  5  5
        768  4  4  4  4  4  4  3  5  0  1  1  0  0  0  0  0  0  0  0  0  0  5  0  5  5  5  5  4  4  5  5  5
        389  4  4  4  2  3  1  7  1  1  4  3  0  0  1  6  0  1  5  0  0  0  6  0  5  5  4  5  5  5  4  5  5
        490  4  4  4  4  4  1  7  3  3  2  0  0  0  0  0  0  0  0  0  0  0  2  0  5  5  5  5  5  4  5  4  5
        257  4  4  4  4  4  7  5  5  3  3  4  0  0  1  0  0  1  5  0  1  1  6  0  5  5  5  4  4  4  5  5  5
        241  4  4  4  4  4  8  4  1  0  1  1  0  0  0  0  0  0  0  0  0  0  5  0  5  4  4  4  4  3  4  4  4
        486  4  4  4  3  3  8  5  3  0  0  0  0  0  0  0  0  0  0  0  0  0  6  0  5  5  5  5  5  5  5  5  5
        767  4  4  4  3  3  1  1  7  3  4  2  0  0  1  0  0  0  4  0  0  0  6  0  4  5  5  5  5  5  5  5  5
        986  4  4  4  4  3  5  5  2  0  1  0  0  0  0  0  0  0  0  0  0  0  5  0  5  5  4  5  5  5  5  5  5
        264  4  4  4  4  4  6  4  3  2  3  0  0  3  0  0  0  0  0  0  0  1  6  0  5  5  4  4  4  5  5  5  5
        464  4  4  4  4  3  4  4  4  3  3  4  0  1  3  0  0  3  3  0  3  3  3  1  5  5  5  4  4  5  5  4  5
        492  4  4  4  4  4  1  1  7  1  4  0  0  0  1  0  0  0  1  0  0  0 99  0  5 99  5  4  4  5  5  5  5
       1151  4  4  4  4  4  1  4  4  2  1  0  0  0  1  0  0  0  2  0  0  0  6  0  5  5  5  5  5  5  5  5  5
        463  4  4  4  4  4  5  3  3  1  3  2  0  0  1  0  0  1  1  0  0  1  3  0  5  5  5  5  5  5  5  5  5
       1157  4  4  4  4  4  1  5  2  0  0  0  1  0  0  0  0  0  0  0  0  0  6  0  5  5  5  5  5  4  5  5  5
        935  4  4  4  4  4  3  7  2  1  5  1  0  1  1  0  0  1  1  0  1  2  5  3  5  5  5  4  4  5  5  4  5
        845  4  4  4  4  4  1  3  4  1  3  1  0  0  0  0  0  0  1  0  1  0 99  0  5  5  5  4  5  3  4  5  5
       1150  4  4  4  4  4  1  3  4  0  3  2  0  0  0  0  0  0  1  0  0  0  6  1  4  5  5  5  5  5  5  5  5
        462  4  4  4  4  4  5  3  3  1  3  2  0  0  1  0  0  1  0  0  0  1  3  0  5  5  5  5  5  4  5  5  5
        461  4  4  4  4  4  4  3  4  1  3  2  0  0  1  1  0  0  1  0  0  1  6  0  4  4  4  5  5  4  5  4  4
        681  4  4  4  4  4  3  4  3  1  3  3  0  1  1  0  0  0  0  0  0  1  5  0  4  4  5  4  4  3  4  4  4
        806  4  4  4  4  4  3  4  4  3  5  3  1  1  5  5  0  2  0  0  1  0  2  0  4  4  4  4  3  3  4  4  3
       1139  4  4  4  4  4  1  5  2  2  1  0  0  0  1  0  0  0  2  0  0  0  6  0  5  5  5  5  5  5  5  5  5
        669  4  4  4  4  4  4  3  5  0  1  0  0  0  0  0  0  0  0  0  0  0  6  0  5  5  4  4  5  5  5  5  5
        487  4  4  4  4  4  4  3  6  0  1  0  0  0  1  0  0  1  2  0  0  0  1  1  5  5  5  4  4  3  4  4  5
        398  4  4  4  3  4  1  4  1  1  4  0  0  0  0  0  1  0  0  0  0  0  6  0  5  5  5  5  5  5  5  5  5
        233  4  4  4  4  4  1  5  1  1  2  0  0  0  0  0  0  0  0  0  0  0  3  0  4  5  5  5  5  5  5  5  5
        227  4  4  4  4  4  1  5  1  1  2  0  0  0  0  0  0  0  0  0  0  0  3  0  4  5  5  5  5  5  5  5  5
        650  4  4  4  4  4  2  2  4  1  2  0  0  0  0  6  0  0  0  0  1  0  5  0  5  5  4  5  5  5  5  5  5
       1149  4  4  4  4  4  2  2  5  0  3  0  0  0  0  0  0  0  0  0  0  0  5  0  5  5  4  5  5  5  5  5  5
        254  4  4  4  4  4  2  6  1  1  1  0  0  0  0  0  0  0  0  6  0  0  0  0  5  5  5  4  5  5  5  5  5
        808  4  4  4  4  4  2  3  3  1  1  1  0  0  0  4  0  0  0  0  0  0  5  0  5  5  5  5  5  4  5  5  5
       1158  4  4  4  4  3  2  5  5  1  1  1  0  1  1  1  0  0  1  1  1  1  5  0  5  5  4  5  5  4  4  3  5
        781  4  4  3  4  4  2  5  1  4  2  0  0  1  2  6  0  1  5  0  0  1  6  0  4  5  5  5  5  4  4  4  4
        863  4  4  4  4  3  3  3  3  1  1  1  4  0  0  0  0  0  3  1  0  0  6  0  4  3  4  3  5  5  5  4  5
        491  4  4  4  4  4  2  2  2  3  3  2  0  0  0  0  0  0  0  0  0  0  5  0  2  2  4  5  5  4  5  5  5
        878  3  3  3  3  3  3  3  3  5  5  5  0  0  0  6  0  0  3  0  3  0  6  0  5  5  3  2  5  3  5  2  5
        779  4  4  4  4  4  2  2  4  3  3  0  0  1  4  0  0  1  1  0  2  1  3  0  5  5  5  5  5  5  5  5  5
        800  4  4  4  4  3  4  4  3  1  1  1  0  0  0 99  0  0  0  0  0  0  6  0  4  5  4  5  5  5  5  5  5
        488  4  4  4  4  4  1  2  5  1  1  1  0  3  1  0  0  1  2  0  0  0  2  0  4  5  4  5  4  5  5  5  5
        771  4  4  4  4  4  1  2  2  6  6  1  0  0  0  0  0  0  6  0  0  0  5  0  5  5  4  4  4  5  5  5  4
       1093  4  4  4  4  4  2  4  3  0  0  0  0  0  0  1  1  0  0  0  0  0  6  0  4  4  4  4  5  4  4  4  4
        846  4  4  4  4  4  1  2  3  3  3  1  0  0  0  0  0  0  0  0  0  0  5  0  5  5  5  5  5  4  5  5  5
        932  4  4  4  4  4  3  3  3  0  0  0  0  0  0  0  0  0  0  0  0  0  6  0  5  5  5  5  4  3  5  5  5
        471  4  4  4  4  3  2  2  2  0  1  1  0  0  0  0  0  0  2  0  0  0  5  0  5  5  4  4  5  4  4  4  5
        769  4  4  4  4  4  2  3  4  3  5  2  0  1  3  0  0  1  0  0  0  1  6  0  3  5  3  5  4  3  5  4  4
        837  3  4  4  4  4  1  3  2  1  1  0  0  0  0  0  0  0  0  0  0  0  5  0  4  4  4  4  4  3  4  4  4
        496  4  4  4  4  4  2  3  1  0  0  0  0  1  0  0  0  0  3  1  1  1  2  0  5  5  5  5  5  5  4  5  5
        680  4  3  3  3  4  2  1  3  1  1  1  0  1  0  0  0  0  0  0  0  0  6  1  4  4  4  4  5  3  4  4  5
        836  4  4  4  4  4  1  2  5  1  1  0  0  0  0  6  0  0  3  0  0  0  6  0  5  5  5  5  5  5  5  5  5
        663  3  4  4  4  3  1  1  2  1  4  0  0  0  0  0  0  0  1  0  1  0  6  0  5  5  5  5  5  5  5  5  5
        838  4  4  3  4  4  1  3  1  1  3  3  0  3  0  3  0  1  0  0  0  0  6  0  5  5  5  5  5  5  5  5  5
       1115  4  4  4  4 99  1  2  2  0  0  1  0  0  0  0  0 99  1  0  0  0  6  0  5  5  5  5  5  5  5  5  5
        404  4  4  4  4  2  3  2  2  1  2  1  0  1  0  6  0  1  1  0  0  1  6  0  5  5  5  5  5  4  5  2  5
        495  4  4  4  4  4  1  3  1  2  1  1  0  0  1  0  0  0  0  0  0  0  6  0  5  1  5  5  5  4  5  5  5
        881  3  3  3  3  3  2  1  4  3  2  1  0  2  2  0  0  1  2  0  0  2  3  0  4  4  4  4  4  4  4  4  4
       1141  4  4  4  4  3  1  1  3  1  0  0  0  0  0  5  0  0  0  0  0  0  6  0  5  4  5  5  5  4  5  5  5
        483  4  4  4  4  4  1  1  1  0  0  0  0  0  0  0  0  0  0  0  0  0  6  0  5  5  5  5  5  5  5  5  5
        376  4  4  4  4  4  1  1  1  0  3  0  0  0  0  0  0  0  0  0  0  0  6  0  5  5  5  5  5  5  5  4  4
       1119  4  4  4  4 99  1  1  1  4  4  3  0  0  0  0  0  0  0  0  0  0  6  0 99 99 99 99 99 99 99 99 99
       1103  4  4  4  4  4  1  1  1  0  0  1  0  0  0  6  0  0  0  0  6  0  6  0  5  5  5  5  5  5  5 99  5
       1082  4  4  4  4  4  1  1  1  0  0  0  0  0  0  0  0  0  0  0  0  0  6  0  5  5  5  5  5  5  5  5  5
       1068  4  4  4  4  4  1  1  1  5  5  0  0  0  0  0  0  0  0  0  0  0  5  0  1  1  1  1  1  1  2  1  5
        777 99 99 99 99 99 99 99 99 99 99 99 99 99 99 99 99 99 99 99 99 99 99 99 99 99 99 99 99 99 99 99 99
       1111 99 99 99 99 99 99 99 99 99 99 99 99 99 99 99 99 99 99 99 99 99 99 99 99 99 99 99 99 99 99 99 99
        994 99 99 99 99 99 99 99 99 99 99 99 99 99 99 99 99 99 99 99 99 99 99 99 99 99 99 99 99 99 99 99 99
       1120 99 99 99 99 99 99 99 99 99 99 99 99 99 99 99 99 99 99 99 99 99 99 99 99 99 99 99 99 99 99 99 99
       1114 99 99 99 99 99 99 99 99 99 99 99 99 99 99 99 99 99 99 99 99 99 99 99 99 99 99 99 99 99 99 99 99
       1142 99 99 99 99 99 99 99 99 99 99 99 99 99 99 99 99 99 99 99 99 99 99 99 99 99 99 99 99 99 99 99 99
        795 99 99 99 99 99 99 99 99 99 99 99 99 99 99 99 99 99 99 99 99 99 99 99 99 99 99 99 99 99 99 99 99
        941 99 99 99 99 99 99 99 99 99 99 99 99 99 99 99 99 99 99 99 99 99 99 99  5  5  5  5  5  5  5  5 99
        855 99 99 99 99 99 99 99 99 99 99 99 99 99 99 99 99 99 99 99 99 99 99 99  5  5 99 99 99 99  5  5  5
        255  4  4  4  4  4  5  8 99  3  3  1  0  0  4  0  0  0  1  0  0 99 99 99  5  5  5  5  5 99  5  5  5
        385  4  4  4  4  3 99  6  5  3  4  0  0  1  5  0  0  0  5  0  0  5  6  0 99 99  4  5  4  2  5  5  5
        944  4  4  4  4  4 99 99 99  1  1  0  0  1  1  0  0  1  1  0  1  1  6  0  5  5  5  5  5  5  5  5  5
        787  4  4  4  4  3  1  1 99  1  0  0  0  0  0  0  0  0  0  0  1  0  6  0  5  5  5  5  5  5  5  5  5
        936  3  3  3  4  4 99  8  4  1  0  0  0  0  0  0  0  0  0  0  0  0  6  0  5  5  5  5  5  5  5  5  5
       1138  4  3  4  4  4  7 99  7  3  3  3  0  1  1  0  0  1  1  0  1  1  6  0  5  5  5  5  5  4  5  5  5
        774  3  4  3  3  3  7  9 99  1  3  3  0  1  1  1  0  0  1  0  1  1  6  0  3  5  3  5  5  5  5  5  5
        877  4  4  4  4  4 99  8  7  2  3  3  0  1  2  0  0  3  1  0  1  1  3  0  5  5  5  5  5  5  4  4  3
       1102  4  4  4  4  4  2 99  2  0  3  1  0  0  0  0  0  0  0  0  1  0  6  0  5  5  5  5  5  1  5  4  5
        371  3  3  3  3  3 99 99 99 99 99 99 99 99 99 99 99 99 99 99 99 99 99 99  5  5  5  5  4  3  4  4  5
       1090  4  4  3  4  4 99 99 99 99 99 99 99 99 99 99 99 99 99 99 99 99 99 99  4  5  4  5  5  4  4  5  4
        854  4  4  4  4  4 99  7  8  1  3  3 99 99  1  0  0  1  1  0  1  1 99 99  5  5  5  4  4  2  5  4  5
        660  4  4  4  4  4  7 99  6  5  5  0  0  3  5  0  0  1  1  0  1  1  2  0  5  4  4  5  5  4  4  4  4
        823  4  4  3  3  3 99  9  9  5  5  4  0  3 99  0  0  5  5  0  0  3 99 99  5  5  4  4  4  3  4  4  4
        659  4  4  4  4  4 99  7  9 99 99  1  1  1  1  0  0  0  1  0  1  0  3  1  5  5  4  4  4  2  4  4  4
       1059  3  3  3  4  3  6 99  9  4  5  6  1  6  1  1  2  1  6  6  6  1  6  4  3  3  3  4  3  3  3  3  4
        693  2  1  1  3  3  9  9  9  4  4  4  0  5  5  0  0  3  3  0  2  4  1  0  5  5  5  5  5  1  5  5  5
        532  3  3  2  3 99  8  9  9  0  4  5  0  1  5 99  0  5  1  2  2  5 99  0  5  5  4  4  4  2  5  5  5
        428  4  4  3  4  4  8  9  9  5  3  4  0  0  1  0  5  3  3  0  0  0  6  0  4  4  4  5  5  4  5  5  5
        433  3  3  3  4  3  7  9  7  1  3  3  1  0  1  0  0  3  5  0  0  3  6  0  5  5  5  4  4  4  5  4  5
        424  4  4  4  4  4  9  9  9  1  1  0  0  0  3  0  0  0  3  0  3  0  5  0  5  5  5  4  3  3  4  5  5
        554  3  3  3  3  3  7  8  7  0  6  0  0  0  0  0  0  0  1  0  0  0  6  0  4  5  4  4  3  3  5  5  5
        966  4  4  4  3  4  9  8  6  3  4  4  0  1  4  4  4  4  4  1  0  0  3  0  5  5  4  4  4  3  4  5  4
        429  3  3  3  3  3  6  9  8  5  5  5  1  3  2  0  0  2  3  0  1  1  6  3  4  4  4  4  4  4  4  4  4
        547  4  4  4  4  4  5  9  9  4  4  5  1  2  3  4  2  2  3  0  1  1  3  3  4  4  4  4  4  3  4  4  4
        563  3  3  3  3  3  5  9  8  3  3  3  0  4  6  4  4  0  4  0  4  3  6  3  4  2  4  4  4  4  2  4  3
        689  4  3  3  3  3  5  9  8  3  3  2 99  3  1 99  0  0  0  0  2  0  5  3  5  5  5  5  5  5  4  5  5
        737  3  4  2  4  3  9  8  7  3  4  4  0  1  2  0  1  1  0  0  1  2  6  1  4  3  4  3  4  2  5  5  5
        507  4  4  4  4  4  5  9  7  1  3  1  0  0  0  0  0  0  1  0  1  0  5  0  5  5  5  5  4  5  5  5  5
        416  4  4  4  4  3  7  8  7  3  5  4  0  3  2  0  0  0  3  0  1  1  6  1  5  5  4  5  5  5  4  5  5
        251  3  3  3  3  3  4  9  8  0  0  0  1  3  0  0  0  0  0  0  0  0  5  3  5  4  5  4  4  5  5  5  5
        562  3  3  2  3  3  9  5  9  5  5  5  0  6  6  0  0  6  6  0  6  6  4  0  5  5  5  5  4  2  3  5  5
        250  4  4  3  4  4  7  7  6  1  5  5  2  4  3  4  6  4  5  4  3  3  6  3  4  5  5  4  4  3  4  4  5
        499  3  3  4  4  4  8  9  9  5  5  3  0  3  0  4  0  2  6  1  3  1  6  0  4  4  4  4  4  4  4  4  4
        712  4  4  4  4  4  9  9  1  1  2  3  0  1  0  0  0  1  3  0  0  0  6  0  5  5  5  5  5  5  5  5  5
        548  3  3  3  3  2  7  7  6  3  2  3  0  0  0  0  0  0  0  0  0  0  6  0  5  4  4  4  5  5  4  5  5
       1040  4  4  4  4  4  9  7  9  3  2  2  0  2  3  0  0  1  5  0  1  1  5  2  5  5  4  3  4  3  4  5  5
        714  4  4  3  3  4  7  7  7  3  4  2  0  0  0  2  1  3  2  0  1  1  2  1  4  4  3  4  4  4  5  4  5
        509  4  4  3  4  4  6  8  7  4 99  4  0 99  1  0  0  1  1  0  0  0  6  0  5  5  5  5  4  3  4  4 99
        556  4  4  4  4  4  6  9  5  3  1  0  0  0  0  0  0  5  0  0  0  0  6  0  4  5  4  4  4  5  5  4  4
        534  3  4  4  4  4  6  7  8  4  4  3  0  1  1  0  1  3  2  0  2  0  3  1  4  4  4  5  4  4  4  4  4
        508  4  4  4  4  4  5  8  6  2  4  3  2  0  2  1  1  1 99  3  3  1  5  1  5  5  5  3  4  3  4  4  4
        272  4  4  4  4  4  2  9  7  4  4  5  0  2  1  0  1  1  5  0  2  0  5  0  4  4  4  4  4  3  4  4  5
        703  4  4  4  4  4  8  8  6  4  4  0  0  3  5  0  0  4  3  0  0  6  6  5  4  4  4  4  4  4  4  4  4
        561  3  3  3  3  2  8  8  7  3  3  1  1  3  2  0  1  2  2  1  3  3  3  2  4  4  4  4  4  3  4  4  4
        284  3  3  3  3  3  5  9  5  2  2  0  0  0  0  0  0  0  0  0  0  1  4  0  4  5  4  5  5  3  5  5  5
        726  3  4  3  3  3  5  7  7  3  4  4  0  1  3  1  4  0  0 99  2  3  6  0  4  4  5  5  5  4  4  4  5
        500  4  3  2  3  4  5  8  7  3  4  5  0  5  2  0  1  5  3  1  0  0  5  0  5  5  4  5  4  4  4  4  5
        972  4  4  4  4  4  7  8  7  1  3  3  0  1  1  0  0  2  4  1  1  0  1  1  4  4  4  4  4  4  4  4  4
        501  3  3  3  3  3  6  6  6  3 99  3  0  3  3  1  3  3  3  3  3  3  3  3  4  4  4  3  4  2  4  3  3
       1046  4  4  4  4  4  7  7  2  3  3  4  3  3  3  3  3  3  3  0  0  3  3  1  5  5  5  5  5  2  5  5  5
        704  4  4  4  4  4  6  8  5  3  4  2  0  1  0  5  1  3  1  0  0  0  5  0  5  5  5  5  5  3  4  4  4
        963  4  4  4  4  4  8  8  6  3  3  3  0  1  2  0  1  1  1  0  2  1  4  1  4  4  4  4  4  4  4  4  5
        731  3  4  3  4  4  5  7  8  4  4  3  0  3  3  3  2  3  3  1  3  1  1  1  4  4  4  4  4  4  4  4  4
        967  4  4  4  4  4  6  8  8  0  3  2  0  1  1  0  0  0  1  0  0  0  6  0  5  5  5  5  5  5  5  5  5
        288  4  4  4  4  4  7  7  7  0  0  0  0  0  0  0  0  0  0  0  0  0  6  0  5  5  5  5  5  4  5  4  5
        271  3  4  3  3  4  4  8  6  5  5  5  0  1  1  0  1  3  5  0  1  1  5  1  5  5  4  5  5  4  4  5  5
        755  3  2  4  3  4  6  4  6  3  0  2  0  0  1  0  1  0  0  0  3  0  6  0  5  5  4  5  5  5  3  5  5
        745  4  4  4  4  4  7  9  3  1  2  5  0  1  2  0  0  0  0  0  0  0  5  0  5  5  5  5  5  5  4  4  4
        960  4  3  3  3  4  7  6  6  5  5  6  0  3  5  0  3  4  4  0  3  5  6  0  5  5  3  5  4  5  5  4  5
        743  4  4  4  4  3  3  8  6  2  3  1  0  2  1  0  1  0  1  1  1  0  3  0  5  5  5  4  5  4  5  4  4
        727  3  4  3  4  4  6  7  7  2  2  3  0  1  2  2  2  2  3  0  0  0  5  0  5  5  4  4  4  4  4  4  5
        969  3  4  4  4  4  7  7  6  3  2  1  0  2  1  0  1  1  3  0  2  0  5  3  4  5  4  4  4  3  4  4  5
       1041  4  3  3  3  3  8  8  6  3  3  1  0  1  0  5  0  0  3  1  1  0  6  0  5  4  4  4  4  4  4  4  4
        748  4  3  3  3  4  7  7  3  1  4  1  0  0  2  0  1  4  3  1  3  1  4  3  5  5  4  4  4  3  4  4  4
        560  2  3  3  3  2  7  7  6  3  3  3  0  4  2  0  1  2  2  1  3  1  4  2  4  4  4  4  4  4  4  4  4
        290  4  4  3  4  4  6  7  7  5  5  6  3  3  3  1  0  6  6  0  2  5  6  6  4  4  4  4  4  3  4  4  4
       1039  4  4  3  4  4  5  7  8  3  3  2  2  3  2  4  1  2  3  0  0  1  2  0  4  4  4  4  4  3  4  4  4
        728  4  4  3  3  3  6  7  7  2  2  3 99 99 99 99  2  2  5  0  0  0  5  0 99 99 99 99 99  4  4  4  5
       1042  4  4  4  4  4  6  6  5  3  2  3  0  0  0  0  0  0  1  0  0  0  3  1  5  5  4  5  4  3  4  5  5
        414  4  4  4  4  3  6  7  7  1  1  2  0  1  1  0  1  1  4  1  1  1  4  1  4  5  4  4  4  4  4  5  5
        276  3  3  3  3  4  7  8  6  3  2  0  1  1  0  0  0  0  0  0  0  0  3  0  4  4  4  4  4  4  4  4  4
        415  3  3  3  2  3  7  5  7  5  5  5  1  1  3  0  0  1  1  0  2  2  0  1  4  4  4  4  3  3  4  4  4
        700  4  4  3  3  4  7  7  5  4  3  1  1  0  0  0  0  2  1  0  0  1  6  4  5  5  4  4  5  4  5  5  5
        730  4  4  4  4  4  4  7  6  3  5  3  0  0  1  0  0  2  1  0  0  0  6  0  4  4  4  5  5  3  5  4  5
        285  4  4  4  4  3  7  7  7  5  5  6  0  5  6  1  1  2  5  0  2  5  2  1  4  5  5  4  4  4  4  4  5
        274  3  3  2  4  3  4  8  7  3  4  5  0  3  3  0  0  3  5  2  1  1  4  0  5  5  4  4  4  2  4  5  5
        427  4  4  4  3  3  7  6  5  2  3  3  1  1  1  4  1  1  3  1  1  1  4  1  4  4  4  4  4  4  4  4  4
        719  3  4  3  4  4  5  7  5  1  4  1  0  1  1  1  0  1  1  0  0  1  6  0  5  5  4  5  5  5  5  4  5
        506  3  4  4  4  4  5  5  7  4  4  4  0  1  2  0  0  0  1  0  0  0  5  0  5  5  4  5  4  3  5  5  5
        973  3  3  2  3  3  6  6  1  5  4  3 99  0  3  0  0  1  1  3  1  3  6  0  5  4  4  5  5  3  5  4  5
        542  4  4  4  4  4  6  6  6  2  3  3  1  2  1  3  1  2  3  3  2  0  4  0  5  5  4  4  4  3  4  4  4
        503 99 99 99 99 99  7  9  3  2  2  1  0  0  0  0  0  0  0  0  0  0  2  0 99 99 99 99 99 99 99 99 99
        420  4  4  3  4  4  7  7  5 99 99 99 99 99 99 99 99 99 99 99 99 99 99 99  5  5  5  5  5  5  5  5  5
        685  4  4  4  4  3  1  9  9  6  6  6  0  0  6  0  0  0  6  0  0  1  6  0  5  5  5  5  5  5  5  5  5
        742  3  4  4  4  4  7  8  2  1  3  1  0  0  0  0  0  0  0  0  0  0  6  0  5  5  5  5  5  3  4  4  4
        557  4  4  4  4  4  5  7  4  3  2  1  0  0 99  0  0  0  2  0  3  0  5  0  4  4  4  4  5  4  5  4  4
        287  4  4  3  3  3  3  7  6  3  5  2  0  1  4  0  0  0  0  0  3  0  4  0  4  4  5  4  4  3  5  4  4
        550  4  4  4  4  4  5  5  6  3  4  3  0  1  1  1  0  0  1  0  0  3  5  1  4  4  5  4  5  2  4  4  4
        962  4  4  4  4  4  5  6  6  3  3  3  0  1  1  0  0  0  3  0  0  0  3  0  4  4  4  4  5  2  4  4  4
        434  3  3  3  3  3  4  7  6  4  4  2  1  1  1  1  2  2  4  2  3  1  2  3  4  4  3  4  3  4  4  4  4
        749  4  4  4  4  4  5  2  7  3  6  6  0  0  1  0  0  0  3  0  0  0  5  0  5  5  5  5  5  5  4  5  5
        739  4  4  4  4  4  7  3  7  3  1  1  0  0  1  0  0  0  3  0  0  0  5  0  5  5  5  5  5  5  4  5  5
       1048  4  4  4  4  4  6  6  6  1  2  1  0  0  0  0  1  0  1  0  0  0  5  0  5  5  5  5  5  5  5  4  5
        273  3  4  4  4  4  6  6  7  1  3  3  0  0  0  0  0  0  0  0  0  0  6  0  5  5  4  4  4  5  5  5  5
        541  3  3  3  3  3  2  9  3  3  4  1  0  0  1  0  0  1  0  0  1  1  6  0  5  5  4  5  4  4  5  4  5
        282  3  3  3  3  3  4  5  7  1  2  1  0  1  2  0  0  3  3  0  1  0 99  0  5  5  5  5  4  3  5  4  5
        716  4  4  4  4  4  6  6  5  4  4  0  0  1  4  0  0  1  3  0  1  0  4  0  5  5  5  5  4  4  4  4  5
        553  4  4  4  4  4  3  7  5  1  4  1  0  3  2  1  0  0  3  0  3  0  6  0  5  5  5  4  4  3  4  4  5
        430  4  3  3  4  4  3  7  7  3  5  3  0  0  1  5  0  0  2  0  0  0  6  0  3  5  4  4  4  4  5  4  5
        698  4  4  4  4  4  3  7  7  1  3  1  0  0  1  0  0  0  1  0  0  0  4  0  4  5  4  4  4  4  5  4  4
        280  3  3  3  3  3  6  5  5  2  1  1  0  0  1  0  1  1  1  1  0  0  5  0  5  5  4  4  4  3  4  4  4
        701  4  4  4  4  4  6  7  3  2  3  1  0  0  1  0  0  0  1  0  1  0  5  1  4  4  4  4  5  3  4  4  4
        688  4  4  4  4  2  5  5  6  0  1  1  0  0  0  0  1  0  1  0  0  0  5  0  4  4  4  4  4  3  4  4  4
        505  4  4  4  4  4  4  8  1  1  1  1  0  0  0  0  4  0  1  0  0  0  3  1  3  4  4  4  4  2  4  4  4
        270  4  4  4  4  4  6  4  3  0  0  0  0  0  0  6  3  0  0  0  0  0  6  3  5  5  5  5  3  5  5  5  5
        729  4  4  4  4  4  5  8  6  6  6 99  0  3  4  2  2  2  2  2  1  5  3  0  5  5  4  5  4  4  5  4  5
        538  4  4  4  4  4  6  7  5  1  3  3  0  1  1  0  0  1  5  0  2  1  2  1  5  5  4  4  4  3  4  4  5
        289  3  4  2  4  3  7  9  5  4  5  3  0  2  3  0  0  1  3  0  2  4  4  3  4  5  3  5  4  4  5  4  4
        747  3  4  3  3  4  3  7  7  1  3  1  1  1  0  1  0  0  1  1  1  0  1  1  3  4  4  4  3  2  4  4  5
        513  3  3  3  3  2  6  5  6  4  5  6  4  4  4  5  4  4  5  6  5  4  3  4  4  3  1  2  2  3  2  2  3
        713  4  4  3  4  4  2  6  6  3  3  2  0  1  1  0  1  4  2  1  1  1  3  0  4  4  3  4  4  4  4  5  4
        741  3  4  3  4  3  3  8  6  1  3  3  0  1  1  0  0  1  2  0  1  0  6  0  4  4  4  4  4  4  4  4  4
        958  4  4  3  3  4  7  7  5  2  4  4  1  4  4  1  0  2  2  0  4  3  1  1  4  4  4  4  4  4  4  4  4
        956  4  4  3  4  4  4  4  7  3  3  2  0  0  3  0  0  4  4  1  0  0  5  0  4  4  4  4  4  2  4  4  4
        421  4  4  4  4  4  8  4  3  1  5  3  0  0  0  0  0  0  1  0  0  0  6  0  4  5  5  5  5  5  5  5  5
        544  3  3  3  3  3  5  5  4  3  5  2  0  1  1  0  0  2  2  0  2  2  5  0  5  5  5  4  4  5  5  5  5
        732  4  4  4  4 99  3  5  4  3  3  0  0  0  1  0  2  0  1  0  1  0  5  0  5  5  4  5  5  4  5  5  5
        715  4  4  3  4  4  7  7  3  3  2  1  0  0  2  0  0  1  1  0  0  0  6  1  5  5  4  5  4  5  4  5  5
        970  3  3  3  3  3  7  5  5  2  2  2  3  1  0  0  0  0  0  1  1  0  6  0  3  5  5  5  4  3  5  5  5
        435  4  4  4  4  4  4  8  7  1  1  1  0  1  0  0  0  0  0  0  0  0  6  0  5  5  4  5  4  3  4  4  5
        252  4  4  4  4  4  6  6  5  0  3  3  0  0  3  5  0  0  3  0  0  0  3  1  1  5  5  4  4  5  5  4  5
        750  3  4  4  4  4  3  7  4  1  0  1  0  1  1  6  0  0  5  0  0  0  6  0  5  5  5  5  5  4  5  4  5
        279  3  3  3  3  3  4  6  6  3  3  1  0  0  3  0  0  2  2  0  0  1  4  0  5  5  5  5  4  5  4  4  5
        419  4  4  3  4  4  6  6  5  2  3  2  0  0  3  0  0  0  2  1  1  1  4  1  5  5  5  4  4  4  4  5  5
        265  4  4  3  4  4  2  6  5  0  2  0  0  1  1  6  0  0  0  0  1  0  6  0  5  4  5  4  5  5  4  4  5
        552  4  4  4  4  4  4  4  5  2  3  1  0  1  1  0  0  1  0  0  1  0  5  0  5  5  5  5  4  4  4  4  5
        756  3  4  3  3  3  5  5  6  2  4  5  0  3  0  0  0  0  3  0  1  0  4  0  4  5  4  5  5  3  4  5  4
        968  3  3  3  3  2  2  4  5  0  0  0  0  0  0  0  0  4  0  0  0  0  4  5  4  4  4  4  5  4  4  4  5
        543  4  4  4  3  4  3  8  5  1  2  3  0  3  2  1  1  1  1  0  0  0  6  1  4  4  4  4  4  4  4  4  4
        752  4  4  3  4  4  4  4  6  1  1  0  0  0  1  0  0  0  0  0  0  0  6  0  5  5  5  5  5  5  5  5  5
        504  3  3  3  3  3  5  5  5  1  1  1  0  0  1  6  0  0  0  0  1  0  5  0  5  5  5  5  5  4  5  5  5
        735  4  4 99  4  4  5  6  3  1  3  1  0  0  0  0  0  0  3  0  1  0 99  0  5  5  5  5  4  4  5  5  5
        512  4  4  4  4  4  2  7  4  0  1  1  0  0  1  0  0  0  1  0  0  0  6  1  5  5  5  5  5  4  5  4  5
        540  4  4  3  3  3  5  5  2  3  2  3  0  1  1  0  0  0  1  0  1  0  6  0  5  5  4  5  5  4  4  4  4
        555  3  3  4  4  4  1  1  7  1  4  0  1  0  0  0  0  0  0  0  0  0 99  3  4  4  5  5  5  2  4  4  5
        691  4  4  4  4  4  3  5  6  3  3  3  0  1  1  0  0  0  0  0  1  0  3  0  2  4  4  5  4  3  5  4  5
        702  3  3  3  3  3  5  5  7  1  2  0  0  0  0  0  0  0  0  0  0  0  6  5  4  4  4  4  4  4  4  4  4
        559 99 99 99 99 99  3  7  4  0  1  1  0  1  0  0  0  0  0  0  0  0  3  0  4  5  4  4  5  3  4  4  5
        725  3  3  3  3  3  3  4  5  2  4  4  0  2  3  1  1  3  3  1  1  2  2  2  4  4  3  4  4  3  4  4  4
        754  3  4  3  4  3  8  4  6  5  6  5  0  3  5  2  3  3  3  0  2  3  5  1  4  4  4  2  2  3  4  3  4
        281  3  3  3  3  3  2  2  5  1  2  3  1  2  1  1  0  1  1  1  1  1  5  1  4  4  4  4  5  4  4  4  4
        545  4  4  4  4  4  5  5  3  0  1  2  0  0  0  0  0  0  1  1  1  1  5  0  4  4  5  4  4  4  4  4  4
        736  3  3  3  4  4  4  6  5  0  0  0  0  0  0  0  0  0  1  0  0  0  5  0  5  5  4  5  5  5  5  5  5
        751  4  4  4  4  1  4  4  7  3  3  3  0  0  0  0  0  0  0  0  0  0  6  0  5  5  4  5  5  5  5  5  5
       1049  4  4  3  4  4  2  5  5  1  5  2  0  1  1  0  1  1  1  0  1  1  6  1  4  5  4  4  5  4  5  5  5
        690  2  3  3  3  3  1  9  1  1  3  3  0  2  1  0  0  0  0  0  0  0  3  0  4  4  4  3  5  5  5  5  5
        425  3  2  3  3  3  5  3  1  3  3  3  0  2  3  1  0  3  3  0  2  3  6  1  4  5  4  5  4  3  5  4  5
       1044  4  4  4  4  4  6  7  3  5  4  0  0  2  3  0  0  3  3  0  3  2  2  0  4  4  3  4  3  2  4  4  5
        961  2  3  3  3  2  4  7  3  1  4  3  0  3  0  0  0  0  2  0  2  0  6  0  5  5  4  5  5  5  5  5  5
        957  4  4  4  4  4  2  2  6  3  3  0  0  1  1  1  0  0  3  0  0  0  6  1  5  5  5  5  4  4  5  5  5
        269  4  4  4  4  4  6  3  4  2  4  3  0  3  2  6  0  2  5  0  2  1  5  1  5  5  5  5  4  4  4  4  5
        533  4  3  3  3  3  4  6  7  1  1  1  0  1  1  0  0  1  2  0  2  0  3  1  5  4  4  5  4  3  5  4  5
        275  3  4  4  4  4  5  5  3  4  4  4  0  1  1  0  1  2  3  0  1  1  6  1  5  5  5  4  4  3  4  4  4
        699  4  4  4  4  4  1  4  3  1  1  0  0  1  0  0  0  0  0  0  1  0  6  0  5  5  5  5  5  4  5  4  5
       1047  4  4  4  4  4  3  5  2  3  4  4  0  0 99  0  0  1  5  0  1  0  6  0  4  4  4  4  4  4  4  4  4
       1050  4  4  4  4  3  4  4  5  4  5  5  0  1  3  0  0  2  4  0  0  0  5  0  3  4  4  4  4  3  4  4  4
        740  4  4  4  4  4  5  3  7  1  2  0  0  0  0  0  0  0  0  0  0  0  3  0  5  5  5  5  5  4  5  5  5
        417  4  4  4  4  4  4  4  3  2  4  3  0  1  1  1  1  1  1  1  1  0  5  0  5  5  5  5  4  3  5  4  5
        696  4  4  3  4  4  2  7  3  1  4  0  0  2  3  0  0  1  1  1  0  0  6  0  5  5  5  5  5  5  5  5  5
        511  4  4  4  4  4  6  2  2  1  1  0  0  0  1  0  0  0  1  0  0  0  6  0  5  5  4  5  3  4  5  4  5
        744  4  4  3  4  2  1  9  1  1  5  6  0  0  1  0  0  0  6  0  0  6  3  0  5  5  5  5  5  5  5  5  5
        734  4  4  4  4  4  3  5  3  1  2  4  3  2  0  0  0  1  0  1  1  0  5  1  5  5  5  4  5  2  5  5  5
        686  4  4  3  4  4  4  7  2  2  1  0  0 99  1  0  0  0  1  0  1  0  5  0  4  4  4  4  4  4  4  4  4
        687  4  4  3  4  4  4  7  2  2  1  0  0  1  1  0  0  0  1  0  1  0  5  0  4  4  4  4  4  4  4  4  4
        431  3  4  3  4  4  7  3  3  4  5  0  0  0  0  0  0  0  2  0  0  0  5  0  5  5  5  5  5  5  5  5  5
        267  4  4  4  4  4  3  5  1  0  3  0  0  0  0  0  0  0  0  6  0  0  4  0  5  5  4  5  5  5  5  5  5
        964  3  2  3  2  3  3  4  3  0  2  1  1  2  0  2  1  2  1  1  3  4  3  2  4  4  4  3  4  4  3  3  4
        535  4  4  4  4  4  3  3  5 99 99 99 99 99 99 99 99 99 99 99 99 99 99 99  4  5  4  3  4  3  4  4  4
        539  2  3  3  3  3  2  5  2  1  5  1  0  0 99  0  0  1  5  0  4  0  6  0  4  4  4  4  4  4  4  3  4
        738  4  4  3  4  4  2  4  4  0  1  0  0  0  0  0  0  0  1  0  0  0  6  0  5  5  5  5  5  5  5  5  5
        717  4  4  4  4  4  4  4  1  3  3  3  0  0  1  0  0  0  0  0  0  0  6  0  5  5  5  4  5  5  5  5  5
        706  4  4  4  4  4  2  2  5  1  2  3  0  0  1  0  0  2  4  0  0  1  3  0  5  4  5  5  4  4  4  5  5
        753  3  3  3  3  3  2  5  4  1  2  1  0  0  0  0  0  0  0  0  1  0  4  0  4  4  4  4  5  4  4  4  4
        697  4  4  4  4  3  5  2  3  0  2  1  0  0  0  0  0  0  0  0  0  0  4  0  4  5  4  4  5  3  4  4  4
        277  4  4  4  4 99  2  4  1  0  2  1  0  0  0  0  0  0  1  0  0  0  6  0  5  5  5  5  5  5  5  5  5
        260  4  4  4  4  4  1  1  4  0  5  3  0  0  0  0  0  0  5  0  0  0  6  0  5  5  5  5  5  4  5  5  5
        959  4  4  4  4  4  3  3  2  1  1  0  0  0  0  0  1  0  0  0  0  0  5  0  5  5  5  5  5  5  5  5  5
        423  3  3  3  3  4  3  3  3  1  0  0  0  0  0  0  0  0  0  0  0  0  6  0  5  5  5  5  5  5  5  5  5
       1045  3  3  3  3  3  2  3  3  4  1  1  0  1  1  3  1  1  1  1  1  1  5  0  4  4  5  5  5  5  4  5  5
        537  3  4  3  4  4  2  2  2  1  2  1  0  0  0  0  0  0  0  0  0  0  3  0  5  5  4  5  5  4  5  4  4
        692  4  4  4  4  3  2  2  3  1  1  1  0  1  1  0  0  1  0  0  1  1  5  1  5  4  5  5  4  5  5  5  5
        418  4  4  3  4  3  2  1  8  3  5  3  0  1  0  0  0  0  0  0  0  3  5  0  5  5  5  5  5  4  5  4  5
        549  3  3  4  3  3  2  2  2  1  1  1  0  0  0  0  0  0  0  0  0  0  5  1  4  4  4  4  4  4  3  4  4
        722  3  4  4  4  3  3  5  1  0  0  0  0  0  0  0  0  0  0  0  0  0  6  0  5  5  5  5  5  5  5  5  5
        708  3  4  4  4  3  2  2  2  1  5  5  0  0  0  0  0  0  0  0  0  1  1  0  5  5  5  5  5  4  5  5  5
        709  3  4  4  4  3  2  2  2  1  5  5  0  0  0  0  0  0  0  0  0  1  1  0  5  5  5  5  5  4  5  5  5
        971  4  4  4  4  4  3  5  1  1  5  2  1  0  1  6  0  1  3  1  0  0  5  0  5  5  4  4  5  5  4  5  5
       1043  4  4  4  4  4  2  3  3  2  0  0  0  0  0  0  0  1  4  0  0  0  5  0  5  5  4  4  4  4  5  4  5
        707  4  4  4  4  4  1  3  3  3  5  1  0  1  1  0  0  2  0  0  1  1  6  0  4  4  4  4  4  4  4  4  5
        695  3  3  4  4  3  2  1  1  1  1  2  0  0  1  0  0  0  0  0  0  0  5  0  4  4  4  4  4  5  4  4  4
        711  3  3  2  2  2  3  3  3  2  2  2  2  3  2  3  2  2  2  2  3  3  3  3  4  4  4  3  3  4  4  3  4
        422  4  4  3  4  4  1  1  1  1  1  0  0  1  1  1  1  1  0  0  0  0  6  0  5  5  5  5  5  5  5  5  5
        710  4  4  4  4  4  1  7  1  1  0  0  0  0  0  0  0  0  0  0  0  0  6  0  5  5  5  5  5  3  5  5  5
        705  4  4  2  4  4  2  2  1  2  3  0  0  0  0  0  1  1  1  0  0  0  5  0  4  5  5  5  4  5  5  5  5
        724  4  4  4  4  4  3  1  1  1 99  0  0  0  1  0  0  0  0  0  0  0  6  0  5  5  5  4  5  5  5  5  5
        723  4  3  4  4  4  1  2  1  0  2  0  0  0  0  0  0  0  2  0  0  0  6  0  4  4  5  4  4  5  5  4  5
        278  4  3  3  4  4  1  2  2  0  1  0  0  0  0  0  0  0  0  0  0  0  1  0  5  5  5  4  5  3  4  4  4
        718  3  3  3  3  3  1  1  3  1  1  3  0  0  0  0  0  0  0  4  0  0  3  0  4  4  4  3  4  4  4  4  4
        531  4  4  4  4  4  1  1  1  1  5  0  0  0  0  0  0  0  0  0  0  0  5  0  5  5  5  5  5  2  5  5  5
        721  4  4  4  4  4  2  1  1  2  4  2  0  0  0  0  0  0  1  0  0  0  5  0  5  5  5  5  5  5  5  5  5
        720  4  4  4  4  4  2  1  1  2  4  2  0  0  0  0  0  0  1  0  0  0  5  0  5  5  5  5  5  4  5  5  5
        502  4  4  4  4  4  1  1  1  0  1  0  0  0  0  0  0  0  0  0  0  0  5  0  3  5  5  4  4  3  4  4  4
        694  2  2  4  4  4  1  1  1  1  1  0  0  3  1  0  0  0  0  0  0  0  6  0  5  5  5  5  5  5  5  5  5
        965  3  3  4 99  3  1  1  1  2  2  2  0  1  0  0  0  0  0  0  0  0  6  0  4  4  4  4  4  4  4  3  2
        536  3  3  3  3 99 99 99 99 99 99 99 99 99 99 99 99 99 99 99 99 99 99 99 99 99 99 99 99 99 99 99 99
        551 99 99 99 99 99 99 99 99 99 99 99 99 99 99 99 99 99 99 99 99 99 99 99  5  4  4 99 99  4 99 99 99
        432  4  3  3  4  4  9  9 99  5  5  1  0 99  0  0  0  0  3  0  1  0  6  2  5 99  5  5  4  5  5 99 99
        558  2  4  3  4  4 99 99 99 99 99 99 99 99 99 99 99 99 99 99 99 99 99 99  5  5  5 99  5  5  5  4  5
        286  4  4  4  4  4 99 99 99 99 99 99 99 99 99 99 99 99 99 99 99 99 99 99  5  5  5  5  5  5  5  5  5
        733  3  3  2  4  4 99  9  9  4  4  4  0 99  4 99 99 99  4  0  1  3 99  0  5  5  5  4  5  5  4  5  5
        426  4  3  4  4  4 99 99 99  3  4  1  0  0  1  0  0  1 99  0  0  0  6  0  5  5  5  5  5  4  5  4  4
        510  4  4  4  4  3 99  8  1  1  2 99  0  0  3  0  0  1  1  0  0  1  5  0  5  5  5  4  4  4  5  4  5
        546  4  4  4  4  3  7  7 99  1  1  0  0  1  0  0  0  0  0  0  0  0  6  0  5  5  4  5  4  5  4  5  4
        746  3  4  4  4  4 99  3  3  1  1  4 99  1  1  0  0  1  2  0  1  0  3  1  4  5  4  4  4  4  4  4  5
       1026  4  4  4  3  4  9  9  9  5  6  3  1  1  6  0  1  3  3  0  1  4  6  0  5  5  5  5  3  5  5  5  4
         43  4  4  3  4  4  9  9  9  3  2  2  0  3  2  1  1  3  3  0  3  2  5  1  5  5  5  5  4  4  4  4  4
         50  3  3  3  3  3  9  9  9  5  6  6  6  6  6  0  5  6  6  0  6  6  5  5  5  5  4  5  3  3  3  3  3
        327  3  3  3  3  2  9  9  9  0  4  3  0  3  3  0  0  3  5  0  0  0  5  0  5  5  5  5  5  5  5  5  5
        596  4  3  3  3  3  8  9  9  5  4  4  0  0  5  0  0  4  4  0  0  3  3  0  5  5  4  5  5  5  5  5  5
        580  3  4  3  3  4  9  9  9  3  2  3  0  0  3  0  0  2  3  0  0  0  6  0  5  5  5  4  4  4  4  4  4
        918  4  3  3  3  4  8  9  9  6  6  6  0  5  6  0  0  1  4  0  5  5  3  3  4  5  4  5  3  2  4  4  5
       1027  4  4  4  4  4  8  9  9  1  0  3  0  0  2  0  0  0  1  0  0  0  6  1  5  5  4  5  1  4  5  2  5
        616  3  3  3  3  3  8  9  8  3  5  5  0  5  1  0  0  2  3  0  3  1  3  0  5  5  5  5  4  5  4  5  5
         35  4  4  4  4  4  9  9  9  4  5  3  0  1  3  0  0  1  4  0  0  1  6  0  5  5  4  5  5  3  4  4  4
         54  4  4  1  4  4  7  9  9  5  5  6  0  6  5  0  3  5  0  0  0  5  3  3  3  4  4  4  4  5  5  5  4
         19  3  3  2  3  4  9  9  9  6  6  6  0  4  4  0  2  3  3  0  0  3  3  0  4  4  4  5  4  4  4  4  4
        333  3  4  4  4  3  7  9  9  6  6  5  0  2  2  0  0  4  1  0 99  1  1  6  4  4  4  4  3  3  4  4  4
         33  3  3  3  3  4  8  9  9  3  2  4  1  2  1  0  0  2  1  0  2  1  4  1  3  4  4  4  4  3  4  3  4
        922  4  4  3  3  3  8  9  8  3  1  3  1  3  2  1  1  2  2  1  2  2  5  2  5  5  5  4  5  4  4  4  5
        155  4  4  4  4  4  8  9  8  5  6  5  3  5  5  0  0  1  6 99  2  3  2  0  4  4  4  3  4  4  4  4  4
         73  4  4  4  4  4  8  8  8  5  5  5  5  4  4  4  5  5  5  5  5  5  5  5  4  3  4  4  4  3  4  4  4
        910  4  4  3  4  4  9  9  6  3  4  6  0  0  6  6  5  4  2  0  0  3  3  0  5  5  5  5  5  5  5  5  5
        313  3  3  3  3  4  8  9  8  1  1  1  0  0  0  0  0  0  0  0  0  0  6  0  5  5  5  5  5  5  5  5  5
         32  3  3  3  4 99  8  9  8  5  6  5  0  4  5 99  5  4  5  0  3  3  3 99  5  5  5  4  4  3  4  4  5
       1002  4  4  3  4  4  8  9  8  5  6  5  0  3  5  0  1  2  5  0  3  3  3  2  4  5  3  4  3  3  4  4  4
        570  4  4  2  4  4  5  9  9  6  6  5  0  5  6  0  0  6  6  1  0  1  0  0  4  5  5  4  2  2  4  4  4
       1031  4  4  3  4  4  8  8  8  3  4  5  0  2  2  1  1  3  5  0  4  3  5  4  4  4  4  4  3  2  4  4  4
         98  4  4  4  4  4  9  9  7  4  4  4  0  2  3  0  0  3  5  0  5  1  5  0  5  5  5  5  5  5  5  5  5
       1036  3  3  3  3  3  7  8  8  1 99  3  0  5  3  0  0  3  5  0  3  1  3  0  5  5  5  5  5  3  5  5  5
         92  3  3  3  3  2  7  9  7  5  0  1  0  0  6  6  0  1 99  1  0  0  6  0  5  5  5  5  4  3  5  5  5
        187  3  3  3  3  3  9  9  4  3  3  5  0  5  4  6  3  4  0  0  5  3  6  5  4  4  4  5  5  4  5  4  5
          3  4  3  4  4  3  7  9  7  1  1  1  0  0  0  0  0  0  0  0  0  0  5  1  4  4  4  4  3  4  4  4  4
        604  3  3  3  3  3  8  8  8  5  5  3  1  5  3  3  1  1  5  1  2  0  3  0  4  4  3  2  4  4  4  4  4
         84  4  4  4  4  4  8  8  6  5  4  4  0  2  4  6  6  4  0  0  0  5  5  6  4  3  4  4  2  2  3  3  5
         52  3  3  3  3  3  6  9  6  0  0  1  0  0  0  0  0  1  3 99  0  0  2  0  5  5  4  3 99  3  3  4  4
        900  3  4  3  2  3  9  8  4  6  6  6  0  6  6  0  0  2  5  0  0  3  6  0  5  5  5  5  4  5  5  5  5
        619  3  3  3  3  3  7  9  7  3  3  4  0  0  2  0  0  0  3  3  0  0  5  0  5  5  5  5  5  4  5  5  5
        925  4  4  3  4  4  7  9  6  5  3  3  1  1  1  0  0  3  2  1  0  1  5  1  5  5  4  4  4  5  5  5  5
       1034  4  4  3  4  4  9  9  9  4  6  5  0  5  5  0  0  3  3  0  3  3  6  3  5  5  5  5  5  3  4  5  5
         99  4  4  3  4  4  7  6  8  3  4  3  4  2  1  0  0  1  1  3  2  0  5  0  5  5  4  4  5  4  4  5  5
        583  3  2  2  2  1  7  9  7  5  5  3  0  0  6  0  0  6  6  0  0  5  4  0  5  5  5  5  4  3  3  5  5
        330  4  4  4  4  3  7  7  9  5  5  3  0  3  4  0  1  4  5  0  2  5  5  1  5  4  5  4  3  4  5  4  5
         49  4  4  3  4  4  7  9  6  2  4  1  0  1  3  0  0  0  1  0  0  0  5  1  5  5  4  4  3  3  4  5  5
       1019  3  3  3  3  3  7  9  5  2  3  3  4  3  2  0  0  3  3  0  1  2  6  0  5  5  5  5  3  3  4  4  4
        150  4  4  3  3  3  7  8  8  4  4  2  1  3  3  1  1  2  4  1  1  4  4  2  4  4  4  4  4  4  4  4  4
        133  4  4  4  4  4  7  8  8  4  3  3  0  0  2  0  0  2  0  0  0  2  3  3  5  5  4  4  3  3  4  4  4
       1015  3  4  3  4  3  8  8  7  3  5  5  0  1  4  0  0  1  5  1  1  1  5  1  4  5  3  3  4  3  4  4  5
        110  4  4  3  4  4  8  8  6  4  3  1  0  1  1  4  4  3  1  3  4  2  4  5  4  4  2  1  3  3  4  2  4
        626  3  3  3  4  3  6  9  7  2  3  1  0  0  1  0  0  1  0  0  0  0  6  0  4  1  1  5  1  5  2  2  3
        902  1  1  1  2  1  8  8  8  5  5  5  5  5  5  5  5  5  5  5  5  5  5  5  2  3  2  2  2  3  3  3  3
        185  4  4  3  3  4  7  8  8  6  6  6  4  5  6  5  5  6  5  3  5  3  4  3  3  3  3  3  1  2  3  2  3
        625  4  4  4  4  4  7  8  8  6  6  1  0  1  2  0  0  5  5  0  4  2  5  0  5  5  5  5  5  4  5  5  5
         85  3  4  3  4  4  9  9  7  5  4  5  0  5  1  6  0  3  5  0  3  2  3  0  5  5  5  5  5  2  5  5  5
        904  4  4  4  4  4  7  7  6  2  1  0  0  0  0  4  4  0  0  0  0  0  5  0  5  5  5  5  5  3  4  5  5
        592  4  4  4  4  3  5  7  8  4  3  1  0  0  0  3  0  0  3  0  1  0  5  1  4  4  5  4  5  3  4  4  5
       1025  4  4  3  4  4  6  9  5  5  5  3  2  1  3  0  1  4  2  1  1  4  5  4  5  5  4  3  5  3  4  4  4
       1012  2  2  2  4  3  9  9  5  1  1  1  0  1  1  0  0  4  1  2  0  5  4  0  5  4  4  3  4  3  4  4  5
        147  4  4  4  4  4  6  9  6  5  1  0  0  1  0  2  0  1  5  0  1  1  6  0  4  4  4  4  4  4  4  4  4
       1000  4  4  4  4  4  7  8  8  3  4  6  0  0  3  0  0  1  5  0  2  2  3  1  3  5  4  4  5  3  4  4  4
       1017  3  3  2  3 99  2  9  8  5  6  5  0  5  6  0  1  4  5  5  1  6  6  0  5  5  4  5  4  5  4 99  5
        326  3  3  3  3  2  8  9  7  0  3  3  0  3  3  0  0  0  3  0  0  5  5  0  5  5  5  5  5  5  5  5  5
        299  4  4  3  4  4  7  8  9  2  5  5  0  1  2  0  0  0  6  0  1  2  6  5  5  5  4  5  5  4  5  5  5
         36  4  4  3  4  4  8  9  5  1  5  1  0  0  0  0  1  0  1  0  0  0  6  1  5  5  5  4  5  4  5  5  5
        624  4  4  4  4  4  5  8  9  5  3  2  0  0  0  0  0  0  4  0  3  1  6  0  5  5  5  5  5  5  4  4  5
        587  4  4  3  4  4  5  9  8  4  5  5  0  0  5  0  0  3  3  0  1  5  6  3  4  5  5  5  5  3  5  5  5
        126  4  4  3  4  4  8  9  7  5  6  5  0  1  5  0  0  4  4  0  0  2  5  0  5  5  4  5  5  4  4  5  5
        924  3  3  3  3  4  5  8  8  2  2  1  0  0  1  0  0  0  0  0  0  1  2  1  4  4  4  5  5  4  5  5  5
        322  4  4  4  4  4  8  7  7  4  3  1  0  0  1  4  0  1  5  1  2  0  4  3  4  5  4  4  5  4  5  5  4
         66  4  4  4  4  4  5  9  5  4  3  3  0  0  1  0  0  0  6  0  0  0  6  0  4  4  4  4  5  5  4  4  5
        156  2  2  3  3  2  5  9  5  3  3  1  1 99  2  1  1  1  3  3  0  1  5  0  5  5  4  3  5  5  4  4  4
        302  4  4  4  4  4  7  8  8  5  5  3  0  2  5  0  0  5  5  0  2  5  3  0  5  5  4  4  4  2  4  4  5
        109  3  3  1  4  3  9  9  6  3  3  4  0  1  1  5  5  5  2  5  2  3  3  1  3  5  4  4  4  4  4  5  4
        169  2  3  3  3  2  8  7  7  5  5  5  0  3  1  0  3  0  3  1  0  0  6  0  3  4  4  4  4  4  4  3  4
        310  3  3  3  4  3  7  9  7  5  5  4  0  5  6  0  1  4  5  0  1  5  5  0  1  4  4  4  4  4  4  4  4
        601  2  2  3  2  3  7  9  6  5  6  4  0  4  5  0  0  2  3  1  4  4  6  0  4  4  3  1  5  1  4  5  4
        146  4  4  4  4  3  6  8  6  2  3  4  0  2  0  0  1  0  2  0  0  0  5  1 99 99 99 99 99  2  4  5  5
        996  4  4  4  4  4  7  9  6  2  4  3  0  1  1  0  0  1  4  0  1  0  4  1  5  5  5  5  5  4  5  5  5
        605  4  4  4  3  4  3  9  7  3  5  1  0  1  3  0  0  1  4  1  1  3  4  1  5  5  5  4  5  5  4  5  5
        173  4  4  4  4  4  6  8  6  2  3  1  0  0  1  0  0  0  1  0  1  0  6  0  4  5  4  5  5  4  4  4  5
        573  4  4  4  4  4  7  9  7  1  1  2  0  1  1  1  1  1  2  0  0  1  5  0  4  4  5  4  5  4  4  4  5
        564  2  2  2  4  1  7  9  2  6  6  5  0  6  6 99  2  5  4  0  4  5  5  1  3  3  3  5  5  4  5  5  5
        628  2  2  2  2  3  3  9  8  5  5  5  0  5  4  3  3  4  4  0  5  4  4  5  5  4  4  4  4  2  4  4  4
        315  3  3  3  3  3  6  7  7  4  3  3  2  3  3  2  2  3  3  2  3  2  2  2  4  4  4  4  3  3  4  4  4
         60  4  4  4  4  4  6  8  7  3  3  2  1  0  3  0  0  3  4  1  0  1  5  1  4  4  4  4  5  1  4  4  4
        997  2  3  3  3  3  4  8  8  5  4  4  1  3  4  1  2  1  1  1  4  2  2  3  3  3  3  3  4  3  4  4  3
        565  4  4  4  4  3  6  7  7  5  5  5  0  0  1  1  4  4  4  5  5  4  4  4  2  2  3  3  2  3  3  2  2
         18  4  4  3  4 99  6  7  7  3  2  3  0  3  2  0  0  3 99  0  2  1  2  3  5  5 99  4  3  1  5  5  4
        177  3  3  3  3  3  4  8  8  1  3  3  0  0  1  0  0  1  1  0  0  0  6  0  5  5  5  5  5  5  5  5  5
        184  3  3  3  3  3  2  9  6  1  5  2  0  1  0  0  0  3  1  0  2  0  5  0  5  5  5  5  5  4  5  5  5
         39  3  4  3  4  3  7  8  8  3  4  2  0  1  2  0  0  1  6  0  1  0  6  1  5  5  5  5  5  5  4  4  5
        137  4  4  4  4  4  8  8  8  5  5  5  0  0  4  0  0  2  3  1  1  3  5  0  5  5  5  5  4  5  5  5  4
        321  4  4  4  4  3  9  9  6  3  3  5  0  1  3  0  5  3  5  0  0  3  5  3  5  5  5  4  4  5  5  4  5
        294  4  4  4  4  3  4  9  7  0  3  2  0  0  0  0  0  0  3  0  0  0  5  0  4  5  5  5  4  3  5  5  5
        182  4  4  4  4  4  8  9  7  6  6  2  2  3  2  2  4  2  5  2  1  1  5  0  5  5  4  4  5  4  4  5  5
        590  3  3  2  3  3  5  8  8  3  3  3  0  2  3  0  0  3  3  0  3  1  3  0  4  4  4  4  4  5  5  4  5
         47  3  3  3  3  3  8  8  6  1  1  1  0  4  0  0  0  0  0  0  1  0  4  0  5  5  4  4  4  4  4  4  5
         59  4  4  4  4  4  5  8  7  0  3  1  0  0  0  0  0  0  0  0  1  0  3  0  5  5  4  4  4  5  4  4  4
        319  4  4  3  3  4  7  7  7  5  5  4  0  0  5  0  0  1  5  0  1  0 99 99  4  5  4  4  3  3  5  5  5
        567  4  4  4  3  4  3  9  8  4  4  2  1  3  3  3  2  3  4  2  3  2  4  2  4  5  5  4  4  3  4  4  5
        615  3  3  3  3  3  6  8  7  5  5  3  0  3  3  1  0  3  3  0  3  2  3  2  5  5  4  4  4  3  4  4  5
        599  3  3  3  3  3  3  9  7  2  2  1  0  1  1  0  1  0  1  0  1  1  0  4  5  5  4  2  2  4  5  5  5
        332  3  2  1  3  3  6  8  6  5  5  5  0  4  5  5  4  5  5  3  4  4  4  3  4  4  4  4  4  4  4  4  5
         76  4  3  3  3  2  7  8  6  3  5  0  1  1  3  0  0  1  1  0  1  0  2  1  4  5  4  3  4  4  4  5  4
        618  4  4  4  4  4  7  8  7  1  1  0  0  1  0  0  1  4  1  1  1  1  5  3  5  5  3  4  4  3  5  4  4
        897  3  3  3  4  4  5  7  7  3  3  3  0  3  4  2  2  6  4  5  5  3  4  5  4  5  4  4  4  4  4  4  4
         27  4  4  4  4  4  2  8  7  1  1  3  0  3  2  0  0  0  0  0  2  0  5  0  4  5  4  4  3  2  5  5  4
        895  3  3  3  3 99  6  9  8  4  5  3  0  6  5  1  0  3  5  3  5  3  4  0  5  5  4  3  4  3  4  4  4
        623  3  3  3  3  3  4  9  7  4  5  4  0  3  4  3  3  4  3  1  2  3  3  0  4  4  4  4  3  4  4  4  4
       1009  4  4  3  3  3  3  8  8  5  5  4  0  5  2  0  0  0  5  1  3  0  1  5  5  4  4  3  4  3  4  4  4
        121  3  3  3  3  2  8  7  6  2  3  1  1  1  1  0  0  0  0  1  1  1  1  1  3  4  5  4  3  4  5  3  4
        334  3  4  2  3  3  8  8  7  3  4  3  2  5  4  4  4  3  3  1  4  2  2  3  4  4  4  4  3  3  4  4  4
         17  3  3  3  3  3  6  8  8  4  5  6  0  3  4  6  0  5  3  0  4  4  6  3  4  4  4  4  3  2  4  4  4
       1006  4  4  4  4  4  2  9  9  1  1  0  0  0  2  0  1  1  6  0  0  1  5  0  4  4  4  4  1  2  4  4  4
       1014  3  3  3  4  4  7  8  7  3  2  1  0  3  1  1  2  3  3  0  4  1  5  1  4  4  4  4  3  3  3  4  2
        914  3  3  3  3  3  4  7  6  3  3  3  1  1  3  2  2 99  2  2  2  2  3  3  5  5  5  5  5  5  5  5  5
       1016  4  4  4  4  3  9  9  6  1  2  1  0  0  0  0  0  0  0  0  0  0  6  0  5  5  5  5  5  5  5  5  5
        919  3  4  4  4  4  6  8  6  2  5  0  0  0  0  0  0  0  0  0  0  0  3  0  4  5  4  5  5  5  5  5  5
       1021  4  4  3  4  4  3  9  4  1  4  1  0  0  0  0  0  0  0  0  0  0  3  0  5  5  5  4  5  4  5  5  5
        586  3  2  3  3  1  5  8  7  3  3  0  0  2  2  0  1  3  4  0  3  1  4  0  5  5  5  4  5  4  5  5  5
         64  3  3  3  4  4  6  8  4  2  5  0  4  1  3  3  4  2  4  0  2  1  3  0  5  5  5  5  5  4  5  4  5
        141  4  3  3  3  2  5  8  6  6  5  3  0  1  3  0  6  4 99  3  0  1  2  0  5  5  5  5  5  5  4  4  5
        606  3  3  3  3  3  5  9  7  1  1  0  0  1  0  0  0  0  0  0  1  0  5  1  4  5  5  5  4  5  5  4  5
         53  4  4  3  4  3  7  8  8  2  2  1  0  1  0  0  0  1  1  0  1  0  5  1  5  5  4  5  4  4  4  4  5
         90  4  3  3  4  4  5  5  9  3  4  2  0  3  3  2  0  3  5  3  3  3  5  0  5  4  4  4  4  4  4  4  5
        106  4  4  4  4  4  7  9  5  0  0  0  0  0  0  0  1  0  0  0  0  0  5  0  3  5  5  1  5  4  4  5  5
         91  4  4  4  4  4  7  9  9  5  5  2  1  0  5  0  0  2  3  0  0  3  3  0  5  5  4  3  4  4  4  4  4
        598  4  4  3  4  2  6  8  8  2  5  5  4  3  1  3  3  4  4  2  1  1  1  3  5  5  2  3  4  3  5  4  5
        316  4  4  1  4  4  1  9  6  6  3  5  0  6  6  0  0  4  6  0  0  6  6  2  4  4  3  3  1  5  5  5  5
        119  3  3  3  3  3  5  8  5  3  4  6  1  3  4  1  3  4  4  1  1  2  5  4  4  4  4  4  4  3  4  4  4
        611  3  3  3  3  4  9  5  2  5  6  5  3  6  6  0  6  3  3  5  5  6  3  1  2  4  2  3  4  2  3  4  5
        584  4  4  4  4  4  5  9  5  4  5  0  0  0  0  0  0  0  5  0  0  0  6  0 99 99 99 99 99  3  5  5  5
        582  4  4  4  4  4  5  9  5  4  5  5  0  1  3  0  0  2  0  0  0  1  1  0  5  5  5  5  5  5  5  5  5
        140  4  4  4  4  4  7  7  9  1  3  3  0  0  1  0  0  1  5  0  0  1  5  1  5  5  5  5  5  5  5  5  5
        328  4  4  3  4  4  5  8  8  4  5  1  0  0  0  0  0  0  0  0  0  0  6  1  5  5  5  5  5  3  5  5  5
        301  3  3  3  3  3  5  9  7  3  3  3  0  2  3  0  0  3  3  0  4  2  2  4  5  5  5  5  4  3  5  5  5
         80  4  4  4  4  4  7  8  6  3  3  2  0  0  0  0  0  0  1  0  0  0  5  3  4  5  5  5  5  3  4  5  5
        163  3  3  3  3  3  6  8  6  3  2  0  0  0  0  0  0  1  2  0  0  1  2  0  5  5  4  5  4  4  5  5  4
        116  3  3  3  4  4  5  8  6  3  5  3  0  0  3  0  0  3 99 99  0  3  6  0  4  4  5  4  4  3  5  5  5
        928  4  4  3  4  4  7  7  7  3  3  3  0  3  2  0  0  2  6  0  2  1  5  0  5  4  5  5  4  3  4  4  5
        132  4  4  4  4  3  3  7  5  5  5  4  0  0  0  0  0  0  0  0  0  0  6  0  3  4  2  4  5  5  5  5  5
        307  4  4  4  4  4  4  9  5  0  4  5  4  0  1  0  0  0  6  0  0  0  6  0  4  4  4  4  5  4  4  4  4
        905  4  4  4  4  4  4  8  3  3  1  0  0  0  3  0  0  2  3  0  0  1  5  0  4  5  4  4  4  4  4  4  4
        915  4  4  4  4  4  3  6  6  3  4  3  0  0  1  0  0  1  2  0  0  0  4  6  4  4  4  4  3  3  4  4  4
        165  2  4  4  4  3  6  7  8  5  4  1  3  4  2  2  2  1  3  2  2  4  6  1  4  4  4  4  3  3  4  4  4
        181  3  3  3  3  3  7  7  6  0  4  0  0  1  0  0  0  1  2  0  0  0  5  0  4  4  4  4  4  2  4  4  4
        304  4  4  4  4  3  8  7  6  3  5  5  1  1  3  1  3  4  5  1  2  2  4  1  4  4  3  3  3  4  4  4  4
         68  2  2  2  3  3  7  7  7  5  5  5  0  4  4  2  2  4  4  4  3  4  3  4  4  3  3  3  3  3  3  3  3
        138  4  4  4  4  4  3  7  6  5  6  4  3  0  5  5  4  1  2  0  2  3  4  5  3  4  4  3  1  2  3  2  3
       1029  4  4  3  4  4  8  8  5  0  1  1  0  0  0  0  0  0  0  0  0  0  5  0  5  5  5  5  5  5  5  5  5
        158  4  4  4  4  4  5  6  5  0  0  0  0  0  0  0  0  0  0  0  0  0  5  0  5  5  5  4  5  5  5  5  5
        320  3  3  3  3  3  6  8  6  3  5  5  0  2  5  0  0  3  5  0  0  3  2  0  5  5  5  5  4  5  5  5  5
         11  3  3  3  3  3  7  7  4  0  2  0  0  1  0  0  0  0  1  0  0  0  5  1  5  5  5  5  5  4  5  5  5
        179  4  4  4  3  4  8  9  1  1  3  2  0  1  1  0  0  3  2  0  1  1  6  0  5  5  5  5  5  4  5  5  5
        152  4  4  4  4  4  3  9  8  6  6  1  0  1  3  0  0  0  6  0  0  3  5  0  5  5  5  3  5  5  5  5  5
        627  4  4  3  4  4  7  7  7  4  5  2  0  1  2  0  0  3  3  0  0  0  5  0  4  5  5  5  5  4  5  5  5
        912  3  3  3  4  3  5  6  7  3  3  2  0  4  3  0  0  3  1  1  1  2  5  0  5  5  4  5  5  4  5  4  5
        129  4  4  4  4  4  9  7  3  1  3  1  0  0  0  0  0  1  2  0  3  0  5  1  5  5  4  4  4  5  5  4  5
         14  3  3  3  3  4  5  8  5  1  2  0  0  1  0  1  1  1  4  0  1  0  1  0  4  4  4  4  5  5  5  4  4
        998  4  4  4  4  4  7  8  6  1  3  2  0  1  1  0  0  1  1  0  1  0  5  2  4  5  5  5  5  3  4  4  4
         81  1  1  1  1  1  2  8  7  4  3  5  0  3  5  1  1  6  3  1  2  1  5  1  4  4  2  5  3  5  5  5  5
       1005  3  3  3  3  3  3  8  7  2  3  3  1  0  2  0  0  1  5  0  0  2  5  0  4  5  4  5  5  3  4  4  4
        168  3  3  3  3  4  1  6  9  4  6  1  0  1  0  0  0  0  2  0  2  0  6  1  5  5  4  4  2  2  4  5  5
        603  3  3  3  3  4  7  8  7  3  3  4  0  1  3  0  0  0  2  0  1  1  4  0  5  5  2  4  4  3  4  4  5
        593  4  4  4  4  3  6  7  7  5  6  4  0  4  4  0  0  0  5  0  4  3  2  2  4  4  4  4  4  3  4  5  4
        607  3  3  3  3  2  8  8  5  3  5  3  0  4  2  0  0  4  5  2  2  1  5  0  4  4  4  4  4  4  4  2  4
        620  4  4  4  4  4  7  7  6  3  3  3  0  0  0  6  0  0  2  0  0  0  6  0  5  5  4  5  5  5  5  5  5
        612  3  3  3  3  3  7  8  8  6  6  4  0  0  5  0  0  6 99  0  0  2  6  0  5  5  5  5  5  4  5  5  5
         88  3  3  4  4  3  1  7  8  3  4  1  0  0  1  0  0  0  6  0  0  0  6  0  5  4  5  5  5  2  5  5  5
        317  3  4  3  3  3  4  7  5  3  4  1  0  3  2  0  3  2  2  0  1  1  4  0  5  5  4  4  4  4  5  4  5
        108  3  3  3  4  3  9  8  1  1  1  2  0  1  0  0  0  0  0  0  1  0  5  1  5  5  5  4  5  4  4  4  4
         22  4  3  3  4  4  6  4  5  3  3  3  0  1  3  0  1  1  3  0  1  1  3  1  5  5  4  5  5  2  4  4  5
        913  4  4  4  3  4  4  5  7  2  1  0  0  0  0  5  5  1  0  1  1  0  5  2  5  5  5  4  5  3  4  4  4
        308  4  4  3  4  4  3  8  5  1  5  6  1  1  3  3  1  4  3  1  1  1  1  2  5  5  4  4  3  4  4  4  4
         65  4  4  4  4 99  3  7  6  2  3  4  0  3  2  1  1  3  3  2  2  1  6  1  5  5  4  4  4  3  3  4  4
         71  4  4  4  4  4  3  9  7  4  3  3  0  0  0  0  0  1 99  0  0  0  3  0  5  5  5  4  4  1  4  5  3
        600  3  4  3  4  4  5  7  7  4  4  4  0  4  4  0  0  3  4  0  4  3  3  1  4  4  4  4  4  3  4  4  4
        588  2  2 99  3 99  1  9  5  1  1  6  0  4  3 99 99 99 99 99 99 99 99  3 99 99 99  4  4 99  5  5  5
        999  4  4  4  4  1  2  7  8  1  1  0  0  0  0  0  0  0  0  0  0  0  6  0  5  5  5  5  5  5  5  5  5
       1008  4  4  3  4  4  2  9  4  3  3  4  0  0  1  0  1  1  3  1  1  1  6  1  5  4  5  5  5  5  4  5  5
        297  3  3  2  3  3  7  7  7  4  4  4  0  1  5  0  0  0  3  3  0  0  2  1  5  5  5  5  5  5  5  4  4
        176  3  4  3  4  4  7  7  8  1  1  1  0  0  1  0  1  0  0  1  0  1  5  0  5  5  5  4  4  4  4  5  5
        134  3  4  4  4  4  2  6  7  0  0  2  0  6  5  0  0  1  0  0  5  5  5  0  5  5  4  4  4  4  4  4  5
         10  4  4  3  4  4  6  9  1  0  0  1  0  0  4  4  1  1  1  1  1  0  3  1  5  5  4  3  4  5  4  4  4
        186  4  4  4  4  4  6  6  7  2  1  1  0  1  1  1  1  1  1  1  1  0  6  1  4  4  4  4  4  4  4  4  4
         79  4  4  2  4  4  4  7  7  4  3  3  0  2  3  3  5  6  3  0  3  4  3  2  4  5  4  4  4  3  4  4  4
        170  3  4  3  3  3  5  6  6  2  1  1  0  1  1  0  0  1  0  1  2  0  4  0  5  4  4  4  4  3  4  4  4
        579  3  4  3  4  4  8  8  6  5  4  4  1  5  3  0  0  3  6  1  1  2  3  0  3  4  4  4  4  3  4  4  5
        923  3  3  3  3  3  4  9  4  3  3  2  3  3  3  0  3  3  3  3  0  0  4  3  4  4  4  4  3  4  4  4  4
          1  4  4  4  4  4  6  9  7  3  2  0  1  1  1  0  1  0  3  1  1  0  3  1  4  5  4  3  4  3  3  3  4
       1024  4  4  4  4  3  6  7  3  4  5  4  1  3  3  0  2  2  4  1  2  4  4  1  4  4  4  3  4  1  4  4  4
        293  4  3  3  3  3  7  7  7  3  3  3  0  0  3  6  0  1  5  0  1  1  6  4  4  2  4  4  4  4  3  3  3
        312  4  4  4  4  4  9  8  7  5  3  0  0  3  3  0  0  3  5  0  3  0  5  1  5  5  5  5  5  5  5  5  5
       1011  4  4  4  4  4  2  9  2  1  1  0  0  0  0  0  0  0  0  0  0  0  5  0  5  5  5  5  5  4  5  5  5
         31  4  4  4  4  4  5  8  3  0  4  3  0  0  1  0  0  0  3  0  0  0  6  0  5  5  5  5  5  4  5  5  5
        295  3  4  4  3  3  8  6  6  5  3  3  1  3  5  1  2  2  5  2  1  1  5  1  5  5  5  5  5  4  5  4  5
        335  4  4  4  4  4  5  8  7  0  0  1  0  0  1  0  0  1  0  0  0  0  6  1  4  5  4  5  5  4  5  5  5
       1007  3  3  3  3  2  7  7  4  5  5  2  0  1  5  0  0  1  1  6  5  6  5  6  4  5  4  5  5  5  4  5  5
        629  4  4  4  4  4  3  9  4  1  1  0  0  0  0  0  0  0  4  0  0  0  4  1  5  5  4  5  5  4  4  5  5
        901  4  4  3  4  4  2  7  4  1  2  2  1  0  0  0  0  0  0  0  0  0  6  1  4  4  5  5  5  5  5  4  5
        903  4  4  2  4  4  6  8  8  3  4  3  0  0  2  2  4  2  5  0  0  3  5  1  4  5  5  5  5  3  4  4  4
        101  4  4  3  4  4  1  9  5  5  5  2  0  0  4  0  0  2  4  0  0  0  3  0  5  4  4  4  4  2  4  5  4
       1033  4  4  4  4  3  4  7  5  4  5  4  0  1  5  1  2  0  1  0  1  3  1  0  3  4  4  4  5  4  4  4  4
         44  4  4  4  3  3  3  8  5  1  3  1  1  1  1  0  0  1  4  0  1  1  5  0  4  4  4  4  4  4  4  4  4
        568  3  3  3  3  2  5  5  6  4  3  3  1  2  2  1  1  1  3  1  1  1  2  2  4  2  3  4  4  4  3  3  3
        149  4  4  3  3  4  3  9  3  2  4  5  0  2  3  0  0  0  3  0  0  0  6  0  4  4  5  5  5  5  5  5  5
        926  3  4  3  3  4  6  8  3  0  0  0  1  0  0  0  0  0  0  0  0  0  6  2  4  4  5  5  5  4  5  5  5
        166  3  3  3  3  3  2  5  6  1  1  1  0  0  0  0  0  1  0  0  0  0  5  0  4  4  5  5  5  4  5  5  4
        292  3  3  4  3  3  3  4  6  3  0  0  0  3  0  0  0  0  0  0  5  0  5  0  5  4  4  5  5  4  5  5  4
        569  4  4  4  4  1  1  5  5  0  0  0  0  0  0  0  0  0  0  0  0  0  6  0  2  4  4  5  5  5  5  5  5
        597  4  4  4  4  4  9  9  5  1  2  3  0  1  1  0  0  0  3  0  2  5  3  1  5  5  3  4  4  5  4  4  4
       1013  3  4  3  3  3  3  8  6  5  6  6  0  2  5  0  2  3  5  1  1  2  5  0  5  5  4  3  5  4  4  4  4
         16  4  4  3  4  4  1  7  6  2  3  2  0  0  1  1  1  1  3  1  1  2  4  2  4  4  4  4  4  3  4  5  5
        608  3  3  3  3  3  5  6  7  1  3  2  0  0  0  0  0  0  1  0  4  0  5  0  5  5  4  4  4  3  4  4  4
        309  3  3  2  4  3  7  9  7  2  5  4  0  3  2  5  6  4  4  0  3  1  5  4  4  5  4  4  5  1  4  5  4
        908  4  4  4  4  4  6  7  3  1  2  2  0  2  0  3  1  1  4  0  0  0  3  1  3  4  4  4  4  5  4  4  4
         45  3  4  3  4  4  6  6  4  3  2  2  0  1  0  0  0  2  0  0  0  1  2  0  4  4  3  4  3  2  4  4  4
        916  4  4  4  4  2  9  8  1  0  2  1  0  0  0  0  1  0  5  0  0  0  6  0  5  5  5  5  5  5  5  5  5
        111  4  4  3  4  4  6  9  6  4  4  4  0  0  3  0  0  0  5  0  0  0  4  0  5  5  5  5  5  5  5  5  5
        602  3  3  3  3  2  5  6  4  3  4  4  0  1  3  0  0  1  3  0  1  0  6  0  5  5  4  5  5  5  5  5  5
         37  4  4  4  4  3  2  8  8  0  1  0  0  0  0  0  0  0  1  0  0  0  6  0  5  5  5  5  5  4  5  5  5
         74  3  3  1  4  2  6  6  6  5  5  5  0  0  0  0  5  5  5  0  0  0  5  0  5  5  4  5  5  4  5  5  5
        571  4  4  4  4  4  5  9  9  2  1  1  0  0  1  0  0  2  0  0  0  0  6  0  4  5  4  5  5  4  5  5  5
       1003  3  3  3  3  3  7  7  1  1  4  2  0  0  1  0  0  5  5  0  0  0  5  0  5  4  4  5  5  4  4  4  4
         70  4  4  4  4  4  1  9  4  3  4  5  0  0  5  0  0  4  5  0  0  5  6  0  4  5  5  4  4  5  5  4  3
       1018  4  4  4  4  4  3  8  3  1  5  1  0  3  0  0  0  1  4  0  0  5  2  4  5  5  5  4  3  3  4  4  5
        131  4  4  4  4  3  3  8  3  3  3  1  0  1  1  0  0  1  2  0  0  0  5  0  4  5  4  4  4  5  5  3  4
        178  3  4  4  4  4  6  6  4  3  4  1  0  1  0  0  0  3  3  3  2  0  3  0  5  5  4  4  4  3  4  4  4
        595  4  4  4  4  4  5  6  4 99  3  1  0  0  1  0  0  1  2  0  0  0  6  0  4  5  4  4  4  4  3  4  4
         21  4  4  3  3  4  4  7  5  1  1  1  0  2  1  1  1  1  3  0  1  1  6  1  4  4  4  4  4  3  4  4  4
         78  3  3  3  3  3  4  7  5  3  5  3  0  3  1  0  0  0  1  0  1  1  6  0  4  4  4  4  4  3  4  4  4
        298  2  2  2  3  3  7  8  5  4  5  3  1  1  3  2  2  3  5  1  1  2  5  0  3  4  4  4  3  2  4  4  4
          2 99 99 99 99 99  6  6  6  5  5  3  4  4  4 99  4  4  4  4  4  4  4  4  4  4  4  4  4  3  3  3  3
        174  4  4  4  4  4  1  8  5  0  1  0  0  0  0  0  0  0  0  0  0  0  2  0  5  5  5  5  5  5  5  5  5
         89  3  4  4  4  1  5  6  4  2  3  3  0  1  0  0  0  0  4  0  0  0  6  0  5  5  5  5  5  5  5  5  5
         25  4  4  4  4  4  3  9  3  1  3  0  0  0  1  0  0  2  2  0  0  0  5  0  5  5  5  5  4  5  5  5  5
       1032  4  4  4  4  4  5  5  8  5  6  1  0  0  1  0  0  0  5  0  0  0  3  1  5  5  5  5  5  3  5  5  5
        614  4  4  4  4  3  9  7  1  5  6  1  0  6  5  0  0  6  4  0  5  0  0  0  5  5  5  5  4  5  5  4  5
         23  3  4  3  4  4  2  5  5  1  4  1  0  1  1  0  0  1  1  6  1  0  6  1  5  5  4  5  4  4  5  5  5
         20  4  4  3  4  4  5  6  5  3  3  3  0  0  1  0  0  1  5  0  1  0  6  0  5  5  5  5  5  3  5  4  5
        160  3  3  3  3  3  2  9  6  0  1  0  0  0  0  0  0  0  2  0  0  0  6  0  5  5  4  4  5  4  4  5  5
        920  4  4  4  4  3  3  7  7  3  3  5  0  1  3  0  0  1  0  0  1  0  6  0  5  5  5  4  5  3  5  4  5
        154  4  4  4  4  4  1  7  4  1  1  1  0  0  0  0  0  1  1  0  1  0 99  0  5  5  4  5  4  3  4  5  5
        311  3  3  3  4  4  6  6  7  1  0  0  1  3  0  0  1  0  0  1  1  0  3  0  5  5  4  5  5  3  4  4  5
       1010  3  3  3  3  2  5  8  5  2  2  1  0  2  0  0  0  0  0  0  0  0  3  0  5  5  4  4  5  4  4  4  4
         93  2  3  2  3  2  4  6  2  5  3  2  2  3  3  1  1  3  3  3  3  3  5  3  5  5  4  4  4  3  4  4  4
         86  3  3  3  3  3  3  6  6  1  4  1  0  1  1  0  1  1  5  0  1 99  1  0  4  4  4  4  4  4  4  4  4
         67  3  3  3  3  3  6  1  5  0  1  0  0  1  0  0  1  0  1  1  1  3  1  1  3  3  4  4  4  4  5  4  4
        921  2  3  2  3  3  5  6  6  3  3  3  2  3  3  2  3  2  3  3  2  2  2  2  3  3  4  4  4  3  4  4  4
       1020 99 99 99 99 99  2  6  6  3  5  4  0  3  1  0  0  3  3  4  1  1  3  1 99 99 99 99 99 99 99 99 99
        153  4  4  4  4  4  2  6  6  1  1  1  0  1  1  0  0  1  0  0  0  0  6  0  5  5  5  5  5  5  5  5  5
        175  3  3  3  3  3  5  7  5  1  0  0  0  0  0  6  0  0  0  0  0  0  6  0  5  5  5  5  5  5  5  5  5
        325  4  4  3  4  4  6  7  3  1  6  6  0  1  1  0  2  2  6  0  0  2  6  0  5  5  3  5  5  5  4  5  5
        898  3  3  4  4  3  5  4  4  0  0  0  0  0  0  0  0  0  1  0  0  0  3  1  5  5  5  5  4  4  5  4  5
         48  3  3  3  4  4  3  7  5  1  5  3  0  3  3  0  0  2  5  0  5  1  6  0  5  5  5  5  5  4  4  4  5
        585  3  3  2  3  3  4  7  7  0  2  0  0  0  2  0  0  0  2  0  0  0  1  0  4  5  5  5  4  5  5  5  4
         29  3  3  3  2  3  7  8  2  3  3  1  0  0  1  0  0  0  3  2  1  0  2  0  5  4  4  3  4  3  4  4  4
        896  3  4  4  4  3  5  6  6  3  3  4  2  2  3  1  1  2  3  5  5  1  3  2  4  5  4  4  4  2  4  4  4
        575  3  3  4  4  4  3  7  2  3  3  2  0  1  0  1  2  3  5  0  1  0  6  0  5  5  5  5  5  5  5  5  5
         55  4  4  4  4  4  7  8  5  1  2  3  0  2  1  0  0  1  5  0  1  1  5  1  5  5  4  5  5  5  3  5  5
          4  3  3  2  4  4  5  6  4  2  3  2  0  0  0  3  0  1  1  2  0  0  6  2  4  5  5  5  5  4  5  4  5
         26  4  4  4  4  4  4  5  6  3  3  4  0  0  1  1  1  1  5  2  1  0  5  0  4  5  4  4  5  4  4  5  5
        995  4  4  2  4  4  9  6  6  1  2  2  3  0  3  0  0  1  1  2  0  2  5  1  5  5  2  4  4  5  4  5  5
         28  4  4  3  3  4  3  5  7  3  3  1  0  1  1  0  0  0  1  0  1  1 99  1  4  5  5  5  3  4  4  5  4
        143  3  3  4  4  4  3  7  1  1  1  0  1  0  0  4  0  0  0  5  1  0  1  0  5  4  4  4  5  4  5  4  4
          7  3  3  3  3  3  2  8  4  3  1  2  0  0  1  0  0  0  1  0  0  0  6  0  4  5  4  5  4  4  5  4  4
         46  3  3  3  3  3  4  7  5  2  1  1  0  0  1  0  0  0  0  0  1  0  6  0  5  5  4  4  4  4  4  4  4
        314  4  4  3  4  4  6  6  6  2  3  2  0  2  3  0  0  1  4  0  1  1  4  0  4  4  4  4  4  4  4  4  5
        115  4  4  4  4  3  3  8  3  0  3  1  1  0  1  6  0  1  1  0  0  0  5  0  4  5  4  4  4  5  4  2  4
         56  4  4  4  4  4  5  7  4  2  3  1  0  0  1 99  0  1  1  0 99  0  6  0  5  5  5  5  5  5  5  5  5
         83  3  3  3  3  3  4  7  7  1  0  1  0  1  0  0  0  1  0  0  1  0  6  0  5  5  5  5  5  5  5  5  4
       1004  4  4  4  4  3  4  7  3  1  1  1  2  1  1  1  0  1  4  0  1  1  5  2  5  5  4  5  4  4  5  5  5
        118  4  4  3  4  4  5  7  3  6  6  2  1  3  3  0  0  3  4  1  2  1  5  1  5  5  4  4  5  4  4  5  5
        114  4  4  4  4  4  4  7  2  0  1  0  0  0  0  0  0  0  1  0  0  0  5  0  5  5  4  4  5  5  4  4  4
        331  4  4  4  4  4  5  6  3  3  3  2  0  1  2  0  0  0  1  0  1  1  4  0  5  4  4  4  4  4  4  4  5
        594  4  4  3  4  3  3  7  4  1  2  2  0  0  1  0  0  1  2  0  1  0  3  1  5  4  4  4  5  3  4  4  5
        306  4  4  3  3  4  2  6  4  3  3  2  0 99  3  4  1  2  4  0  4  1  5  1  4  4  4  4  4  3  4  4  5
        578  4  4  4  4  4  3  5  6  1  2  1  0  0  0  0  0  0  0  0  0  0  6  0  5  5  5  5  5  4  5  5  5
         63  4  4  4  4  3  4  2  7  0  1  1  0  2  0  0  0  1  0  1  2  0  5  0  5  4  5  3  5  4  5  5  5
        148  3  3  3  3  2  1  8  6  2  3  3  0  2  4  0  0  0  4  2  1  1  6  1  5  5  4  5  5  3  4  4  5
       1022  4  4  4  4  4  2  7  7  0  0  2  4  2  0  0  0  0  0  5  0  0  5  0  4  5  3  3  5  2  5  4  5
        305  2  3  3  4  3  5  4  6  4  3  5  4  5  4  4  3  5  3  5  4  3  4  5  4  4  4  4  3  4  4  4  5
        161  4  4  4  4  4  4  6  5  1  3  0  0  0  0  0  0  0  0  0  0  0  6  0  5  5  5  5  5  4  5  5  5
        609  3  3  3  3  2  2  7  7  1  1  2  0  1  1  0  0  3  2  1  0  1  6  0  5  5  5  5  5  4  4  4  5
         30  4  4  3  3  3  2  5  5  2  2  2  0  1  1  4  1  0  0  0  2  0  5  1  4  4  4  4  4  4  4  4  4
       1030  4  4  4  3  4  3  7  9  1  2  1  1  0  1  0  0  3  6  1  1  1  4  4  5  5  4  4  2  2  4  4  4
         75  4  3  3  4  3  7  5  2  1  4  4  0  1  0  0  0  0  3  0  0  0  6  0  5  5  5  5  5  5  5  5  5
        130  3  3  3  3  2  4  4  2  1  1  0  0  6  0  0  0  0  0  0  0  0  6  0  4  4  4  5  5  5  5  5  5
        927  4  4  4  4  3  2  3  5  2  2  2  0  0  0  0  0  0  0  0  0  0  6  0  5  5  5  5  5  2  5  5  5
         41  4  4  4  4  3  8  8  4  1  4  1  0  1  1  0  0  1  5  0  0  0  5  1  5  5  4  4  5  5  5  4  5
       1038  2  3  3  3  3  1  6  1  2  4  3  0  0  2  0  0  3  6  0  0  1  6  0  5  5  5  4  4  4  5  5  4
        104  4  4  4  4  4  9  3  3  1  1  1  0  0  1  0  0  1  5  0  0  0  5  1  5  5  4  4  4  3  5  4  5
        329  3  3  3  3  4  3  8  3  1  3  1  1  2  1  0  0  1  1  1  1  0  5  1  5  5  4  4  5  4  4  4  4
        906  4  3  4  4  3  2  6  6  3  2  2  0  1  1  0  0  1  0  1  0  0  6  0  4  5  4  4  4  3  5  4  4
         77  4  4  3  4  4  2  6  3  2  1  0  0  1  0  0  0  0  0  0  0  0  6  5  4  4  4  4  4  4  4  4  4
        171  4  3  4  4  3  5  5  7  1  1  1  0  0  1  5  0  0  4  0  1  0  5  1  5  5  1  3  5  5  5  1  3
        157  3  3  3  4  4  5  4  6  2  3  3  3  4  4  3  4  3  3  3  4  3  3  3  4  4  3  4  2  4  3  2  2
        142  3  3  3  3  2  5  5  5  1  1  1  0  1  0  5  0  0  6  0  0  0  6  0  4  5  5 99  5  5  5  5  5
        899  4  4  3  4  4  8  9  1  0  6  0  0  0  2  1  1  0  5  2  1  1  5  0  5  5  5  5  5  4  5  5  5
        617  3  4  4  4  4  5  8  5  1  5  0  0  1  0  0  0  0  1  0  0  0  1  2  5  5  5  5  5  4  5  5  5
        930  4  4  4  4  4  4  4  6  1  3  0  0  0  0  0  0  0  1  0  0  0 99  0  5  5  4  5  3  3  5  5  5
         97  4  4  3  3  3  2  7  1  0  3  2 99  2  2  0  0  2  0  1  1  0  5  0  5  5  4  4  4  5  4  5  4
         24  3  3  3  3  3  6  6  7  3  4  1  0  0  2  3  0  0  3  0  0  1  4  0  4  5  4  4  5  5  5  4  4
        610  4  4  4  4  4  1  7  2  1  3  4  0  0  1  0  0  1  1  0  0  0  3  1  5  5  5  4  2  4  4  4  5
         95  3  3  3  4  4  6  8  2  0  0  1  0  0  0  0  0  0  1  0  0  0  0  0  4  4  4  4  4  4  4  4  5
         94  3  4  3  4  3  3  9  7  2  4  4  0  3  1  0  0  2  5  1  2  1  5  1  5  4  3  4  4  4  4  4  5
       1037  4  4  3  4  4  1  9  9  1  2  2  2  5  1  0  0  0  0  0  0  0  5  0  4  5  4  4  5  3  4  4  4
        159  3  3  3  3  3  5  4  4  0  1  0  0  1  0  0  0  0  0  1  1  0  5  1  4  4  3  3  4  4  4  4  4
         87  3  4  2  3  4  1  6  1  0  3  0  0  0  0  0  0  6  0  0  0  0  6  0  5  5  4  5  5  5  5  5  4
         58  4  4  3  3  3  3  5  4  1  1  0  0  0  0  0  1  0  0  0  0  0  4  1  5  5  4  5  5  4  4  5  4
         72  3  3  3  3  3  3  5  5  1  1  0  0  0  0  0  0  0  0  0  0  0  3  1  5  5  3  5  4  2  4  5  5
        100  3  3  3  3  3  4  5  3  1  2  2  0  1  2  0  0  1  0  0  0  1  3  3  4  4  4  4  4  4  4  4  4
         13  4  4  4  4  4  4  4  4  0  3  0  0  0  0  0  0  0  0  0  0  0  1  0  5  5  5  5  5  5  5  5  5
        591  4  4  4  4  4  4  5  6  1  1  2  2  1  1  1  0  0  3  0  1  1  2  0  5  5  5  5  5  5  5  5  5
        296  3  4  3  3  3  2  7  4  1  2  2  0  1  0  3  2  0  3  0  0  0  5  1  4  5  5  5  5  5  5  5  5
          9  3  3  3  3  3  4  5  4  4  5  3  1  0  2  0  0  2  2  0  0  1  1  1  4  5  5  5  5  4  4  5  4
         38  3  4  4  4  3  5  5  3  1  1  1  0  0  0  0  0  0  0  4  0  0  2  0  5  5  5  4  4  3  4  4  5
         57  4  4  3  3  4  3  4  2  1  4  1  0  1  1  0  0  0  1  0  0  0  5  3  5  4  4  5  5  2  5  5  3
        566  4  4  4  4  4  2  7  2  1  4  1  1  0  0  0  0  0  1  0  1  2  1  1  5  5  3  4  4  3  4  4  5
         34  4  4  3  4  4  1  4  4  2  2  1  0  1  2  0  0  1  1  0  1  0  6  0  4  4  4  5  2  3  4  5  5
        183  3  3  3  4  4  5  5  3  1  1  1  0  1  1  1  0  0  2  0  1  1  6  1  4  5  4  4  4  3  4  4  4
        613  3  3  3  3  3  3  3  2  1  0  0  0  0  0  0  0  0  0  0  0  0  6  0  5  5  5  5  5  5  5  5  5
        581  4  4  4  4  4  4  5  3  0  5  5  0  0  0  6  0  0  1  0  0  0  6  0  5  5  4  5  5  5  5  5  5
        145  4  4  4  4  4  2  2  8  3  5  1  0  0  0  0  0  0  4  0  3  0  5  1  5  5  5  5  5  4  5  5  5
        622  4  4  4  4  4  4  4  6  3  5  3  0  1  1  0  0  1  1  0  1  1  4  0  5  5  4  5  5  3  4  5  5
        291  3  3  3  4  3  3  6  3  2  4  2  0  2  1  1  0  1  0  0  0  0  5  1  4  4  4  4  4  4  5  4  4
         62  4  4  4  3  3  1  5  3  0  1  0  0  0  0  0  0  0  1  0  1  0  5  0  5  5  5  5  5  5  5  5  5
        167  4  4  4  4  4  2  5  3  1  3  4  0  0  0  0  0  0  0  0  0  0  6  0  4  5  5  5  5  5  5  5  5
        120  4  4  4  4  4  4  4  3  3  3  3  0  0  0  0  0  0  4  0  0  0  6  2  5  5  5  5  5  4  5  5  5
        164  2  2  2  2  2  4  4  4  4  4  4  4  4  4  3  3  3  3  3  3  3  3  3  5  4  4  4  4  5  5  5  5
        112  4  4  4  4  4  3  5  5  1  1  1  0  0  0  0  0  0  0  0  0  0  6  0  4  4  5  5  5  4  4  5  5
        123  3  3  4  4  4  4  4  4  0  1  0  0  0  0  0  0  0  0  0  0  0  6  0  5  5  5  2  5  2  5  5  5
        113  3  3  4  4  3  4  2  6  1  1  1  0  0  0  0  0  0  1  0  0  0  6  0  4  5  4  4  4  4  4  4  4
        180  3  3  3  3  3  3  6  4  2  2  2  0  2  1  4  1  0  2  0  3  2  2  0  4  5  4  4  4  4  4  4  4
        911  4  3  2  3  3  2  3  3  3  4  3  6  4  3  6  3  5  5  4  6  6  4  4 99  3  3  2  1  3  2  1  3
        929  4  4  4  4  4  1  1  1  5 99  1  6  4  0 99  0  0  0 99  6  0 99  0  5  5  5  5  5  5  5  5  5
        572  3  3  3  3  1  1  9  2  0  0  2  0  0  0  0  0  1 99  0  0  2  3  0  5  5  5  5  5  5  5  5  5
        324  4  1  4  4  4  4  7  7  6  6  6  0  0  0  0  0  6  6  0  0  0  5  0  5  5  5  5  4  3  5  5  5
         61  4  4  4  4  3  6  3  5  0  3  0  0  0  0  0  0  0  5  0  0  0  6  0  4  4  4  4  5  3  4  4  4
        323  3  3  3  3  3  3  3  3  3  3  3  0  0  3  0  0  0  6  0  0  0  6  1  5  5  5  5  5  4  5  5  5
        135  4  4  4  4  3  3  4  5  1  1  1  0  1  1  0  0  1  1  0  1  0  5  1  4  5  4  5  4  4  5  4  5
        107  4  4  4  4  4  3  6  1  1  3  0  0  0  0  0  0  0  0  0  0  0  6  0  5  5  5  5  5  5  5  5  5
        907  3  3  4  4  3  4  5  1  0  0  2  0  4  0  6  0  0  0  0  0  0  6  0  4  5  3  4  5  5  5  5  4
          5  4  4  4  4  4  3  4  2  2  3  1  0  0  0  0  0  0  4  0  0  0  6  0  5  5  5  4  5  4  4  4  4
        894  4  4  4  4  4  3  4  5  2  4  2  1  1  1  0  0  0  3  0  0  0  5  1  4  5  4  5  4  4  4  4  5
       1028  3  3  3  3  3  1  4  2  1  0  0  0  0  0  0  0  0  0  5  0  0  5  0  5  5  4  4  5  4  4  4  4
       1023  4  4  4  4  4  1  5  1  0  2  1  0  0  0  0  0  0  0  0  0  0  6  2  5  5  5  4  5  5  5  5  5
          6  4  4  4  4  4  1  3  2  1  2  0  0  0  0  0  0  0  1  0  0  0  5  0  5  5  5  5  5  5  5  5  5
          8  4  4  3  4  4  2  3  2  1  2  1  0  1  1  0  0  1 99  0  0  0 99  0  4  5  5  4  4  3  4  5  5
        909  4  4  3  4  4  4  3  6  1  5  2  0  3  0  0  0  0  4  0  0  0  2  0  5  4  4  4  4  5  4  4  4
       1035  4  4  4  4  4  1  2  3  0  1  1  0  0  0  0  0  0  1  0  0  0  6  1  5  5  5  5  5  3  5  5  5
        117  4  4  4  4  4  6  6  1  0  0  0  0  0  0  0  0  0  0  0  0  0  6  0  5  4  4  4  5  5  5  5  5
        172  3  3  3  3  3  4  2  2  0  0  0  0  1  0  0  0  0  0  0  0  0  5  1  5  5  5  4  4  3  4  4  5
        103  4  4  4  4  4  1  1  1  1  1  3  0  0  0  0  0  0  0  0  6 99 99 99  1  1  5  5  5  1  5  1  5
        589  3  3  4  4  3  1  2  2  0  0  0  0  0  0  0  0  0  0  0  0  0  6  0  5  5  5  5  5  5  5  5  5
        124  4  4  4  4  4  1  1  3  2  2  2  0  0  3  0  0  0  0  0  0  0  3  0  4  4  4  4  4  5  5  4  5
        303  4  3  4  4  4  4  3  2  2  4  3  0  0  0  0  0  0  2  0  0  0  4  1  5  5  4  4  5  3  4  3  5
        577  3  3  3  3  2  1  2  1  4  1  0  0  1  1  0  0  0  2  1  0  0  6  0  3  4  3  4  5  5  5  4  4
         82  4  4  4  4  4  2  5  2  0  1  0  0  0  0  0  0  0  1  0  0  0  6  6  3  4  4  4  4  4  4  4  5
        144  4  4  4  4  4  2  3  1  0  1  0  0  0  0  6  0  0  0  0  0  0  6  0  5  5  5  5  5  5  5  5  5
        162  4  4  4  4  3  1  2  4  5  3  1  0  0  0  0  0  0  0  0  0  0  6  1  5  5  5  5  5  5  5  5  5
         42  3  3  3  3  3  2  3  2  1  1  1  0  1  1  5  0  0  3  0  1  1  6  0  5  5  5  5  5  5  5  5  5
         15  4  4  4  4  4  2  3  1  0  0  0  0  0  0  0  0  0 99  0  0  0  5  0  5  5  5  5  5  4  5  5  5
        122  4  4  4  4  4  1  5  1  1  1  0  0  0  0  0  0  0  0  0  0  0  6  0  5  5  5  5  5  5  5  5  5
        125  4  4  4  4  4  1  3  1  1  2  0  0  0  0  0  0  0  0  1  0  0  5  0  5  5  5  4  5  5  5  5  5
         96  3  3  3  3  3  1  2  2  2  1  1  1  0  0  0  0  0  0  0  0  0  0  0  5  5  4  4  4  3  4  3  4
         40  4  4  4  4  4  1  1  1  3  3  3  3  4  3  3  3  4  3  3  3  4  4  3  2  2  3  2  2  2  2  3  2
        574 99 99 99 99 99 99 99 99 99 99 99 99 99 99 99 99 99 99 99 99 99 99 99 99 99 99 99 99 99 99 99 99
         69 99 99 99 99 99 99 99 99 99 99 99 99 99 99 99 99 99 99 99 99 99 99 99 99 99 99 99 99 99 99 99 99
        300  3  3  3  3  3 99  9  8  5  5  5  0  3  3 99  3  3  4  0  3  4  3  3 99 99 99 99 99 99 99 99 99
        576  4  4  3  4  4 99  9  9  3  5  4  0  1  1  0  1  3  4  0  0  0  6  1  4  5  5  4  5  3  5 99  5
        151  3  3  3  3  3 99 99 99 99 99 99 99 99 99 99 99 99 99 99 99 99 99 99 99 99 99 99 99  5  5  5  5
        128  3  3  4  3  3 99 99 99 99 99 99 99 99 99 99 99 99 99 99 99 99 99 99 99 99 99 99 99  5  5  5  4
        136  3  4  4  3  3 99 99 99 99 99 99 99 99 99 99 99 99 99 99 99 99 99 99 99 99 99 99 99  4  5  5  4
        127  4  4  4  4  4 99 99 99 99 99 99 99 99 99 99 99 99 99 99 99 99 99 99 99 99 99 99 99  3  4  4  4
        105  4  4  4  4  3  1  4  2  0  0  0  0  0  0  0  0  0  6  0  0  0  6  0  5  5  5  5  5  5  5  5  5
       1001  3  4  3  4  4  4  2  4  4  3  0  0  0  2  0  0  1  0  0  0  0  6  0  5  5  5  4  5  5  4  5  5
        102  4  4  4  4  4  7  9 99  5  5  3  0  2  2  1  1 99  1  0  1  1  4  0  5  4  4  5  5  2  5  4  5
         12  4  4  4  4  4  6  7  4  1  1  1  1  1  1  1  1  1  1  1  1  1  6  1  4  5  4  4  5  5  1  5  5
         51  4  4  3  4  4 99 99 99 99 99 99 99 99 99 99 99 99 99 99 99 99 99 99  4  4  3  4  4  4  4  4  5
        318  3  3  3  3  4 99 99 99 99 99 99 99 99 99 99 99 99 99 99 99 99 99 99  3  4  1  5  4  5  5  5  4
        139  2  2  2  2  2 99 99 99 99 99 99 99 99 99 99 99 99 99 99 99 99 99 99  4  4  4  4  4  4  4  4  4
        621  3  3  3  3  3 99  8  7  3  4  4  0  1  3  0  0  3  3  0  3  1  3  0  3  4  4  4  3  3  4  4  4
        917  2  2  2  2  2  5  9 99  5  5  5  5  5  5  5  5  5  5  5  5  5  5  5  3  3  3  3  3  3  3  3  3
